# Supplementary material for: Suture length to wound length ratio for simple continuous abdominal closures in veterinary surgery: An experimental in vitro study
Source: PLoS One. 2019 Apr 26;14(4):e0215641. doi: 10.1371/journal.pone.0215641 (PMC6485905; doi:10.1371/journal.pone.0215641)
Supplement: S1 File — (XLS) [file pone.0215641.s001.xls]

## Sheet: DAten - Tabelle 1
Group	Proband	Suture	Stitch interval left	Stitch interval right	Tissue bite left	Tissue bite right	Number of stitches	Thread legnth	Severe/medium gaping yes/no
A	1	1	3.5	2.6	3.4	3.8	26	39.1	0
A	1	1	4.1	4.7	6	4.3
A	1	1	4.6	4.6	4.9	4.5
A	1	1	4.6	4.2	4.7	3.9
A	1	1	3.4	3.2	5.6	3.3
A	1	1	3.4	3.8	5.4	2.8
A	1	1	4.4	4.4	4.7	2.9
A	1	1	3.9	4.2	4	2.9
A	1	1	3.7	4.2	5	3.8
A	1	1	4.3	3.7	5.4	4
A	1	1	4.1	5.5	5.3	4
A	1	1	4.1	4.5	5.6	3.3
A	1	1	5	4.2	4.4	3.1
A	1	1	3.3	4.5	4.4	4.1
A	1	1	4.4	4.2	4.7	3.1
A	1	1	3.7	3	5.6	3.4
A	1	1	3.7	3.5	5.3	3.1
A	1	1	3.5	3.1	5	4.1
A	1	1	3.8	4.9	4.7	4.6
A	1	1	3.8	4	5.7	3.4
A	1	1	3.3	4.3	5.2	3
A	1	1	3.3	3.3	4.7	3.1
A	1	1	4.2	3.3	5.2	3.2
A	1	1			5.7	3.8
A	1	2	3.6	1.9	5.5	3.2	25	42.8	0
A	1	2	3.7	3.6	4.4	4.3
A	1	2	3.7	4.2	5.3	4
A	1	2	4.3	4.6	4.6	3.6
A	1	2	5.6	4.5	5	3.6
A	1	2	4.9	3.9	5.4	3.7
A	1	2	4.2	5.1	4.4	3.6
A	1	2	4.7	4.8	5.4	3.6
A	1	2	4.9	3.9	5.2	4
A	1	2	4.9	4.1	5.7	3.9
A	1	2	4.3	4.5	5.5	3.6
A	1	2	4.2	4.9	6	3.4
A	1	2	4.2	4	5.2	3.4
A	1	2	4	5.2	5.6	3.8
A	1	2	4	3.7	4.5	3.5
A	1	2	2.8	4	4.1	3.8
A	1	2	3.8	4.4	5.2	3.8
A	1	2	4.4	3.3	5.2	3
A	1	2	4.9	4.8	6.3	3.5
A	1	2	2.1	3.6	4.4	3.1
A	1	2	3	2.8	5.7	3.7
A	1	2	3.9	3.2	4.4	3.2
A	1	2	4.9	3.2	5.4	3.6
A	1	2			4.6	3.8
A	1	3	3.5	3.4	4.3	2.7	25	46	0
A	1	3	4.7	3.8	5.5	4.3
A	1	3	4.2	2.6	5	3.7
A	1	3	4.9	4.5	5	4
A	1	3	3.8	3.8	5	5.1
A	1	3	4.8	4.5	3.4	4.5
A	1	3	3.9	5	4.6	4.2
A	1	3	4.5	4.5	5.1	3.8
A	1	3	2.8	4.1	3.9	4
A	1	3	4.9	3.7	5.5	4
A	1	3	4.9	3.7	4.1	3.5
A	1	3	4.1	3.4	3.7	3.8
A	1	3	3.5	3.7	5.7	3.4
A	1	3	4.2	3.2	4.2	3.9
A	1	3	4.4	3	4.3	4.4
A	1	3	4	4	4.5	4.4
A	1	3	3.8	4.2	4.5	2.9
A	1	3	3.6	3.9	4.3	3.9
A	1	3	3.7	4.6	4.3	2.7
A	1	3	2.7	2.4	4.3	3.2
A	1	3	3.6	4	4.7	3.9
A	1	3	3.2	2.6	5.3	3.2
A	1	3	3.2	3.8	4.7	2.7
A	1	3	3.3	3.9	5.4	3.6
A	1	3	2.6	2.6	5.5	3.4
A	1	3	1.9		5.1	3.7
A	1	4	2.6	1.4	3.9	4.7	43	58	0
A	1	4	2	2.5	3	3.6
A	1	4	2.2	3	3.4	3.4
A	1	4	2.2	1.8	3.8	3.8
A	1	4	2.1	1.9	3.3	4.1
A	1	4	2.3	1.8	4.2	3.9
A	1	4	3	1.7	3.3	4.4
A	1	4	1.8	1	3.3	3.3
A	1	4	2.4	1.9	4.1	3.2
A	1	4	2.6	2	3.1	3.6
A	1	4	3	2.6	3.7	3.8
A	1	4	2.4	2.2	3.8	3.1
A	1	4	3.4	2	3.5	4
A	1	4	2.5	2	4.2	3.1
A	1	4	2.2	1.6	3.8	3.3
A	1	4	2.5	3.1	2.2	3.1
A	1	4	2	2	4.3	3.6
A	1	4	1.8	3.5	3.7	3.1
A	1	4	2.3	2.9	4.7	3.6
A	1	4	2.4	1.8	3.6	3.1
A	1	4	2.3	2.7	3.9	3.2
A	1	4	1.7	2.1	4.2	3
A	1	4	1.3	1.3	3.4	3.3
A	1	4	1.6	2.1	3.6	2.8
A	1	4	1.8	1.6	4	3.4
A	1	4	2.2	2.7	4.7	3
A	1	4	1.8	2.3	4.4	3
A	1	4	2.2	2.3	4.6	3
A	1	4	1.5	1.9	4	3.2
A	1	4	1.9	1.9	3.8	3.4
A	1	4	2.5	2.5	3.6	3.4
A	1	4	1.4	2.2	3.4	3.2
A	1	4	1.8	2.2	4	3.2
A	1	4	1.8	2.2	3.7	3.2
A	1	4	1.8	2.2	3.4	2.5
A	1	4	1.8	1.6	3.4	4.1
A	1	4	3.7	2.5	4.3	3.5
A	1	4	2.5		4.3	3.1
A	1	4			3.8	3.9
A	1	4				4.3
A	1	4				3.9
A	1	4				3.4
A	2	1	5.9	6	6.1	3.6	16	35.8	0
A	2	1	6.2	6	6.4	3.6
A	2	1	7.2	6	5.3	5.1
A	2	1	5.2	5.9	6.4	4.4
A	2	1	6.8	6.7	5.7	3.9
A	2	1	5.6	5.6	5.7	3.7
A	2	1	6.7	6.1	5.7	4.3
A	2	1	4.5	6.8	5.3	3.7
A	2	1	7.2	6.7	6.7	3.7
A	2	1	7.1	7.1	4.4	4.8
A	2	1	6.3	5.7	6.4	4.3
A	2	1	6.2	6.7	6.1	4
A	2	1	7	7.7	5.4	6.9
A	2	1	5.7	6.8	5.3	3.9
A	2	1	5.7	6	5.6	4.1
A	2	1			4.6	2.8
A	2	2	4.8	4.4	5.1	4.6	16	40.1	0
A	2	2	5.7	6.6	5.8	4.1
A	2	2	5.3	5.9	6.6	4.8
A	2	2	4.9	7.5	6.3	5.8
A	2	2	6.5	4.9	6.3	4.3
A	2	2	5	5.9	5.8	4.8
A	2	2	7.1	5.3	6.6	4.5
A	2	2	6	5.5	6.4	5
A	2	2	6.2	5.8	6.2	4.8
A	2	2	6.8	7.4	5.5	5.6
A	2	2	6	7.9	6.8	5.7
A	2	2	6.4	6.4	6	5.7
A	2	2	5	4.6	6.6	5.3
A	2	2	4.6	4.5	5.9	5.8
A	2	2	6.1	6.5	5.9	5.3
A	2	2			7.3
A	2	3	5.1	3.9	5.5	4.2
A	2	3	4.6	5.9	6.5	4.5	16	39	0
A	2	3	5.4	4.8	5.2	5.2
A	2	3	5.4	4.7	6	6.3
A	2	3	5.4	7	6.8	5.2
A	2	3	5.1	5.1	6.9	5.2
A	2	3	6.4	6.6	6.6	5.1
A	2	3	8	5.8	5.9	6
A	2	3	6.4	5.4	6.9	5.9
A	2	3	6.3	4.7	5.2	5.2
A	2	3	5.4	7	7.6	5.3
A	2	3	7	6	6.4	5.9
A	2	3	4.7	5.7	6	5.5
A	2	3	7.8	6.4	7.2	6.5
A	2	3	5.4	8.1	7.4	4.6
A	2	3			6
A	2	4	6.7	9.3	9.3	7.8	13	56.6	0
A	2	4	7.2	9.3	11.2	8.3
A	2	4	6.3	5.7	10.4	8.3
A	2	4	5.2	6.5	12.2	10.3
A	2	4	7.6	7.8	11.8	8.9
A	2	4	8.9	7.8	11.8	8.8
A	2	4	9.8	7.3	11.5	8.4
A	2	4	5.5	7.3	12.4	10
A	2	4	9	8	12.2	9
A	2	4	7.6	7.5	13.4	9.7
A	2	4	7	7.3	13.8	9.4
A	2	4	8.8	7.5	13.4	8.4
A	2	4			13.7	8.3
A	3	1	3.4	2.6	3.7	3.1	22	27	0
A	3	1	4.3	4.9	3.3	3.1
A	3	1	2.4	2.4	3.7	3.7
A	3	1	3.3	3.3	3.7	3.6
A	3	1	6.1	5.8	4.2	3.1
A	3	1	4.9	4.6	4.5	3.2
A	3	1	3.8	4.6	3.1	2.6
A	3	1	4.4	4.4	4	3
A	3	1	3.6	3.8	2.8	3.4
A	3	1	4.2	3.9	3.4	3.4
A	3	1	5.5	5	4.6	4.1
A	3	1	3.5	4.4	3.6	2.7
A	3	1	3.1	2.8	3.3	3.2
A	3	1	4.3	3.7	3.4	3
A	3	1	3.9	4.2	4.6	3.5
A	3	1	3.9	3.8	3.1	3.5
A	3	1	3	3.4	4.7	3.3
A	3	1	4.1	3.3	3.4	2.4
A	3	1	2.9	3.4	3.6	2.6
A	3	1	3.4	3.2	3.1	2.6
A	3	1	3.4	3.8	4.1	3
A	3	1			4.7	3
A	3	2	3.7	4.4	4.8	4.1	20	26.4	0
A	3	2	3.7	3.9	4.2	3.6
A	3	2	4.5	4.6	4.6	3.6
A	3	2	3.9	4.8	4.1	3.4
A	3	2	4.5	4.4	3.4	4
A	3	2	4.7	5	3.6	3.5
A	3	2	4.7	4.6	4.7	3.5
A	3	2	4.8	4.2	4.9	3.2
A	3	2	5.1	4	4.8	3.3
A	3	2	5.5	5.1	5.2	3.3
A	3	2	6.3	5.8	5.1	2.7
A	3	2	5.4	6.1	4.8	3.6
A	3	2	4.7	5.3	5.3	3.6
A	3	2	4.9	5	5.1	3.5
A	3	2	4.8	4.2	5.2	2.9
A	3	2	4.8	6.8	4	3.2
A	3	2	5.3	4.6	4.6	3
A	3	2	4.4	4.3	4.2	3
A	3	2	4.4		4.5	3
A	3	3	4.3	3.5	4.1	4.4	20	29	0
A	3	3	4.6	4.3	4.2	4.2
A	3	3	3.9	4.3	4.6	4.3
A	3	3	4.8	4.6	4.2	3.6
A	3	3	4.3	4.6	4.4	2.9
A	3	3	5.4	5.4	4.6	2.7
A	3	3	4.4	5	4.6	3.8
A	3	3	5.5	5.3	4.5	3.3
A	3	3	4.8	3.8	4.8	3.2
A	3	3	4.9	6.2	4	3.4
A	3	3	4.7	4.8	4.3	3.9
A	3	3	4.5	3.8	3.7	4.2
A	3	3	4.9	4.5	4.5	4
A	3	3	5	4.5	4.2	3.3
A	3	3	4.5	5	4.2	4
A	3	3	4.2	4.3	4.4	4.3
A	3	3	4	3.4	4.4	3.9
A	3	3	4.3	4.5	5.1	3.5
A	3	3	3.2	4.1	3.7	4
A	3	3			4.4	3.4
A	3	4	2.8	2.6	4.9	3.9	36	52.3	0
A	3	4	3.3	2.3	4.6	3.1
A	3	4	2.2	2.5	4.3	2.8
A	3	4	2.8	2.7	4.6	3.2
A	3	4	2.2	2	3.9	3.2
A	3	4	1.9	1.9	4.8	2.5
A	3	4	3	3.6	4.3	3.4
A	3	4	2.6	2	4.2	2.4
A	3	4	2	2.4	4.6	3.1
A	3	4	2.4	2.1	4.8	3.1
A	3	4	2.6	2.8	4.4	3.5
A	3	4	3	1.7	3.4	2.5
A	3	4	2.1	2.5	3.8	3.3
A	3	4	2.2	2.1	4.2	3.5
A	3	4	2.5	3.6	4.2	3.5
A	3	4	2.9	2	4.2	3.5
A	3	4	2.3	2.5	4.5	2.9
A	3	4	2.6	2.2	5	3.2
A	3	4	2.2	1.9	3.9	2.9
A	3	4	2.7	1.5	4.3	2.6
A	3	4	2.3	2.1	4.2	2.8
A	3	4	2	2.1	5.1	2.9
A	3	4	1.5	2	5	3.2
A	3	4	2.3	2.3	3.8	3.7
A	3	4	1.9	2.5	3.4	3.1
A	3	4	2.7	1.4	3.9	2.9
A	3	4	2	4.4	3.9	3.7
A	3	4	2.3	2.2	3.9	2.7
A	3	4	2.7	2	3.8	3.3
A	3	4	3.3	3	3.8	3.2
A	3	4	3	2	3.8	4.1
A	3	4	2.5	2.5	3.6	3.3
A	3	4			4.2	3.5
A	4	1	3.3	2.7	3.4	3.1	24	54.8	0
A	4	1	3.5	3.1	4.1	4.1
A	4	1	3.4	4.2	4.2	3.8
A	4	1	3.6	4.1	4.4	3.6
A	4	1	3	4.2	4.3	4
A	4	1	3.9	3.1	4.5	3.7
A	4	1	3.5	3.3	4.2	3.3
A	4	1	3.1	4.8	4.4	3.4
A	4	1	2.9	2.3	4.4	3.1
A	4	1	3.9	2.9	4.6	2.8
A	4	1	2.9	4.4	3.8	2.8
A	4	1	3.9	3.2	3.7	3.1
A	4	1	2.2	2.7	4.5	3.4
A	4	1	3.2	3.3	4	3.4
A	4	1	3.4	2.8	4	3.4
A	4	1	4.3	4.3	4.1	3.3
A	4	1	3.1	4.1	3.9	3.1
A	4	1	2.5	2.9	4.5	2.9
A	4	1	3.4	2.9	4.3	3.6
A	4	1	2.4	4.5	4.1	3.5
A	4	1	3	3.3	4.2	3.5
A	4	1	3	3.3	4.3	3.1
A	4	1	2.9	3.2	5	2.8
A	4	1	3.1	3.8	4.9	2.8
A	4	1	3.8		5.1	2.4
A	4	1	3.7		4.5	3.3
A	4	1			4.9
A	4	2	4.1	3.9	5.5	2.6	20	42.8	0
A	4	2	4.7	4.5	5.5	3.5
A	4	2	4.4	4.5	4.9	3.5
A	4	2	3.6	4.8	6.1	3.8
A	4	2	4.4	2.8	6.3	3.9
A	4	2	5.5	5.1	4.9	3.5
A	4	2	2.7	3.2	5.6	3.1
A	4	2	3.5	4	5.9	3.4
A	4	2	6	4.6	4.6	3.4
A	4	2	4.8	6	5.4	3.4
A	4	2	5.3	4	5.4	4.1
A	4	2	4.2	5.5	5.5	4
A	4	2	4.2	4.6	6	3.9
A	4	2	5.3	4	6	3.9
A	4	2	4.1	4.7	4.2	4.1
A	4	2	5.7	5	5.4	4.3
A	4	2	4.6	5.3	5.5	4.2
A	4	2	3	3.9	6.1	4.2
A	4	2	4.4	4.6	4.5	4.4
A	4	2				2.9
A	4	3	4.6	3.9	4.9	5	19	41.8	0
A	4	3	4.3	4	6	3.9
A	4	3	5	4.3	6	4.1
A	4	3	5	5.1	6.1	4.2
A	4	3	5.7	5.2	5.4	4.5
A	4	3	6.1	5.3	5.6	4.5
A	4	3	4.7	6.1	6	4.4
A	4	3	4.6	5.5	5.7	4.6
A	4	3	4.8	5.1	5.2	4
A	4	3	5.1	4.7	5.6	4.3
A	4	3	4.8	5.6	2.3	4.6
A	4	3	4.8	5.6	5.5	4.2
A	4	3	4.1	5	5.2	4.5
A	4	3	4.7	4.7	5.6	4.5
A	4	3	5.7	6	5.8	4.4
A	4	3	4	3.4	5.4	4.4
A	4	3	4	5.4	5.6	4.6
A	4	3	3.5	4.2	5.8	4.6
A	4	3			4.6
A	4	4	5.8	3.4	5.3	6	20	61.2	0
A	4	4	4.7	5	6.2	5.7
A	4	4	3.8	3.7	6.1	5.5
A	4	4	4.6	4.7	6	5.7
A	4	4	4.2	5.1	7.6	5.7
A	4	4	4.6	4.3	6.9	6.6
A	4	4	4.3	4.5	6.6	6.4
A	4	4	3.4	4	7.2	6
A	4	4	3.9	4.6	7.2	6.2
A	4	4	4.4	3.9	5.8	5.8
A	4	4	4.4	4.1	6	6
A	4	4	4.1	4.9	6.5	7.5
A	4	4	4.4	6.2	7.8	5.8
A	4	4	5.2	4.8	7.7	6.5
A	4	4	5.4	4.5	7.8	6.8
A	4	4	5.1	3.5	5.9	7
A	4	4	2.5	4.2	6.4	6.8
A	4	4	3.6	4.3	6.4	7.6
A	4	4	5.7	5.4	6	7.3
A	4	4			6.4	7.3
A	4	4			6.5
A	5	1	4	4.4	4.3	3.7	20	48.8	1
A	5	1	4.7	4.7	5.6	4
A	5	1	4.3	4.3	5.1	4
A	5	1	4.2	3.8	5.1	4
A	5	1	5.4	4.4	5.1	3.6
A	5	1	5.2	5.1	4.6	3.8
A	5	1	4	5.6	4.8	4.1
A	5	1	4.6	5.6	5.1	4.1
A	5	1	3.3	4.2	5	4
A	5	1	5.2	3.6	4.7	3.9
A	5	1	4.2	3.9	4.7	3.6
A	5	1	4.3	3.2	3.2	3.5
A	5	1	5	4.2	3.9	4
A	5	1	3.5	4.2	3.9	4.2
A	5	1	5.2	4.7	4.3	4.5
A	5	1	4	4.2	3.8	4
A	5	1	3.9	4.8	3.8	3.8
A	5	1	3.1	4.2	4.2	3.7
A	5	1	3.6	3.3	4.6	3.7
A	5	1		4.2	4.8	3.7
A	5	2	5.4	4.1	4.3	4.5	19	46.1	0
A	5	2	3.2	3.4	6.4	4.3
A	5	2	4.7	4.1	5.5	4.3
A	5	2	5.2	4.6	5.4	3.9
A	5	2	4.4	4.6	5.7	3.9
A	5	2	4.8	4.8	6	4
A	5	2	5.6	5	5.9	4
A	5	2	5	5.7	4.4	3.8
A	5	2	4.2	4.2	4.8	4.3
A	5	2	3.8	4.6	5.2	4
A	5	2	5.3	4.2	5.2	3.4
A	5	2	4	4.9	5.6	2.9
A	5	2	4.7	4.7	5.7	4.3
A	5	2	4.7	5.7	5	4.1
A	5	2	4.5	4	4.7	4
A	5	2	4.4	5.2	4.4	3.7
A	5	2	4.5	5.7	3.3	3.6
A	5	2	5.5	4.3	4.1	4
A	5	2			4.2	4
A	5	3	4.6	4.2	6.2	4.4	17	48.7	0
A	5	3	5.2	5.1	6.6	5
A	5	3	5.1	5.3	5.8	5
A	5	3	4.6	5.5	5.6	4.7
A	5	3	5.2	4.5	5.8	4.6
A	5	3	4.7	5.6	5.2	4.8
A	5	3	5	6	5.9	4.5
A	5	3	6.4	5.5	7.1	4.5
A	5	3	6.1	5.5	6	5.1
A	5	3	5.7	5.7	5.8	5.1
A	5	3	4.9	5.8	6.5	5.7
A	5	3	6	5.6	5.1	5.4
A	5	3	4.6	5.5	5.9	5.1
A	5	3	5.8	5.7	5.7	4.7
A	5	3	5	5.1	6.2	4.7
A	5	3	4	4	5.9	4.6
A	5	3			5.6	4.6
A	5	4	2.4	3.8	5.4	5	20	55.3	0
A	5	4	4.2	3.6	4.8	5.1
A	5	4	4.2	3.6	4.8	5.7
A	5	4	3	4.6	5.2	5.3
A	5	4	4.5	3.3	5.2	5.9
A	5	4	3.8	5.1	5.4	5.8
A	5	4	4.1	3.5	4.6	5.6
A	5	4	3.1	4.2	5.1	5.4
A	5	4	4.3	4.1	5.3	5.4
A	5	4	4.6	5.6	5.7	5.7
A	5	4	4.5	3.8	5.4	5.4
A	5	4	4.2	5.2	5.1	5.4
A	5	4	4.6	4	6	5.1
A	5	4	5.4	5.2	5.7	5
A	5	4	6.1	5.3	5.4	5.4
A	5	4	4.6	4.2	4.8	4.8
A	5	4	3.5	4.7	4.8	4.2
A	5	4	5.7	4.7	5	4.7
A	5	4	4	4.6	5.4	5.2
A	5	4			5	5.2
A	6	1	9.8	8	10.9	7.2	12	45.2	0
A	6	1	7.7	7.8	10.6	7.8
A	6	1	6.7	7	12.1	9.3
A	6	1	8.4	8.5	11.5	9.1
A	6	1	7	7.5	10.6	8.7
A	6	1	10.1	8.4	9.7	9
A	6	1	6.6	9	10.3	8.6
A	6	1	9.8	9	9	8.6
A	6	1	8.2	9.3	10.1	8.7
A	6	1	7.3	7.8	8	6
A	6	1	7.1	6.7	8.6	6.3
A	6	1			7.8	5.9
A	6	2	5.2	6	8.5	5.5	13	47.4	0
A	6	2	7.9	7.2	10.3	7.1
A	6	2	6.6	7.2	10.3	6.8
A	6	2	8.5	8.3	10.3	7.2
A	6	2	6.4	6.7	10	7.7
A	6	2	8.9	7.3	10.1	7.7
A	6	2	7.2	8	10	7.2
A	6	2	7.4	8.1	10.7	7.4
A	6	2	8.1	7.8	10.1	7.6
A	6	2	6.4	6.9	9.5	8.5
A	6	2	7.9	6.6	8.9	8
A	6	2	6	6.4	8	7.3
A	6	2			6.2	7.6
A	6	3	9.9	7.9	9.2	7.3	12	45.3	0
A	6	3	10.4	9.5	10.5	7.8
A	6	3	9	9.3	9.8	7.8
A	6	3	7.5	8	9	7.8
A	6	3	8.9	8.5	9.1	7.3
A	6	3	8.9	9.1	10.3	7.9
A	6	3	7.4	8.7	10.1	7.9
A	6	3	7.1	6.3	9.7	7.8
A	6	3	5.5	5.7	9.7	7.8
A	6	3	6.5	5.2	10.1	7.7
A	6	3	6	7	10.1	7.5
A	6	3			8.9	7.1
A	6	4	10.8	7.8	12.2	8	11	49.4	0
A	6	4	8.3	9	12.2	9.1
A	6	4	9.5	6.3	14	9
A	6	4	8.3	9.3	12.6	9
A	6	4	9.1	8.5	12.4	9.6
A	6	4	8.8	10	11.8	9.6
A	6	4	8.2	9.4	11.5	9
A	6	4	7.1	7.7	12.7	9.1
A	6	4	7.8	8.1	11.3	8.8
A	6	4	7	7.4	11	9.4
A	6	4			10.5	9.4
A	7	1	6	5.6	5.7	3.3	15	24.5	0
A	7	1	6.2	5.3	5.3	3.6
A	7	1	5.3	6	5.6	3.2
A	7	1	6.3	6	5.7	2.9
A	7	1	6.3	6.8	5.3	2.4
A	7	1	5.2	7	5.3	2.9
A	7	1	6	6.3	5.2	2.9
A	7	1	6.5	7.5	4.9	2.8
A	7	1	8.3	6.9	3.6	2.8
A	7	1	6.5	7.5	5.2	2.8
A	7	1	5.8	7.5	3.7	3
A	7	1	8	5.7	4.8	2.6
A	7	1	6.2	5.1	3.2	2.6
A	7	1	5.5	6.4	3.5	2.6
A	7	1			3.3	3.6
A	7	2	5.1	5.6	5.1	2.9	16	27.6	0
A	7	2	6.1	5.4	4.8	2.7
A	7	2	6.5	5.5	4.7	3.2
A	7	2	7.1	6	4.1	3.2
A	7	2	4.5	5.4	3.8	2.2
A	7	2	6.9	5.6	4.9	2.7
A	7	2	7.7	6.9	4.6	2.2
A	7	2	6	7	4.8	2.5
A	7	2	5.7	5.3	5.6	2.5
A	7	2	4.9	4.8	5.4	2.6
A	7	2	6.6	5.3	4.1	2.2
A	7	2	5.7	6.8	4.4	3
A	7	2	6.1	5.7	4.3	2.5
A	7	2	4.6	5.9	4.6	2.7
A	7	2	5.2	4.7	3.8	2.7
A	7	2			5.1	4.1
A	7	3	5.2	4.6	5.9	3.2	14	30.7	0
A	7	3	6.6	6.8	6.1	3.4
A	7	3	7.2	6.8	5.5	4.1
A	7	3	6.5	8.1	5.7	3.9
A	7	3	7.6	6.7	5.9	3.9
A	7	3	6.9	7.8	6	3.6
A	7	3	6.4	7	6.1	4
A	7	3	6.8	7.6	5.4	3.4
A	7	3	6.6	6.7	5.2	3.9
A	7	3	6	6.1	5.4	3.4
A	7	3	7.5	5.6	4.7	3.9
A	7	3	6.3	6.6	4.4	3.4
A	7	3	4.7	6.9	4.6	3.3
A	7	3			4.8	3.7
A	7	4	5.9	5.3	6.7	4.6	17	40.1	0
A	7	4	5.6	6	6.2	4.7
A	7	4	5.2	5.2	2.6	4.3
A	7	4	5.2	4.8	6.2	4.1
A	7	4	6	5.8	5.9	4.1
A	7	4	6.3	5.4	4.5	4.7
A	7	4	4.3	5.7	7.2	3.4
A	7	4	4	5.4	6.4	4.4
A	7	4	6	5.4	5.9	4.5
A	7	4	4.9	5.4	5.8	4.2
A	7	4	5.5	6.3	5.5	4.2
A	7	4	4.9	5.5	5.1	3.8
A	7	4	3.9	5.1	5.6	4.2
A	7	4	4.7	4.4	5.1	4
A	7	4	4.9	4.4	5.9	4.6
A	7	4	5.2	6.7	6.1	4.3
A	7	4			5.9	4.3
A	8	1	4.6	5.7	3.7	3.3	29	43.4	0
A	8	1	4	3.3	3.1	2.9
A	8	1	3.5	4.7	3.6	2.7
A	8	1	3.3	2.8	3.4	2.7
A	8	1	2.9	3.8	3.5	2.4
A	8	1	3	2.8	3.2	2
A	8	1	3	3	3.5	2.9
A	8	1	3	3.3	3.8	3.6
A	8	1	3.2	2.7	4.2	2.7
A	8	1	2.5	3	4	3
A	8	1	3.4	3.8	3.8	4
A	8	1	2.6	2.3	3.9	2.4
A	8	1	4.2	3.2	3.5	2.9
A	8	1	2.8	2.9	4	3.4
A	8	1	4.1	2.9	4.1	3.7
A	8	1	2.7	2.9	5.2	3.5
A	8	1	3.2	3	4.1	3.1
A	8	1	2.6	3.5	5	3.1
A	8	1	2.3	3.9	4.9	4
A	8	1	3.8	2.2	4.5	3.8
A	8	1	3.4	3	4.6	3.6
A	8	1	2.9	3	4.4	3.8
A	8	1	2.9	3.4	2.6	3.9
A	8	1	3.4	3.8	4.2	4.1
A	8	1	4	2.8	2.8	4
A	8	1	2.9	3.2	4	4.9
A	8	1	4.1	2.9	3.7	4.7
A	8	1	3.5	3.1	3.5	4.7
A	8	1			5.2	2.9
A	8	2	4.2	4.3	3.6	3.9	27	50.5	0
A	8	2	4.5	3.3	5.3	4.3
A	8	2	3.8	4.3	5.4	4.3
A	8	2	3.5	3.4	4.7	3.8
A	8	2	3.3	3.3	5.4	3.8
A	8	2	2.8	3	5.4	3.7
A	8	2	2.8	3.4	4.7	3.8
A	8	2	3.5	3.4	5.2	3
A	8	2	3.5	2.7	5.4	3.8
A	8	2	2.9	3.2	5.3	4.2
A	8	2	3.4	2.5	5.3	4.4
A	8	2	2.5	4.5	5.5	3.3
A	8	2	3.9	2.7	4.9	3.8
A	8	2	2.7	3.5	5.8	3.8
A	8	2	4.4	2.8	5.4	4
A	8	2	4.6	3.2	5	4
A	8	2	3.3	2.3	5.5	4
A	8	2	2.7	4	4.7	3.2
A	8	2	3.2	3.2	5.9	4.5
A	8	2	4.4	3.6	4.4	3.7
A	8	2	3.1	4.1	4.8	3.8
A	8	2	3.8	3.5	4.9	3.2
A	8	2	2.6	2.9	4.9	3.4
A	8	2	2.6	2.7	4.7	3.7
A	8	2	2.8	3.5	4.9	3.4
A	8	2	4	3.2	5	4
A	8	2			4.5	3.8
A	8	3	4.1	3	4.5	3.8	26	49	0
A	8	3	3.9	3.4	5.4	3.3
A	8	3	3	3.8	5.9	3.5
A	8	3	3.5	4.1	5.1	4.1
A	8	3	3	3.9	5.3	4.1
A	8	3	4.1	3.8	5.5	4.1
A	8	3	4.2	3.9	4.5	3.7
A	8	3	3.1	3.1	4.5	3.4
A	8	3	3.6	5	4.5	3.9
A	8	3	3.8	3.5	5.1	4.6
A	8	3	3.8	4	5	3.9
A	8	3	3.6	2.8	5	3.9
A	8	3	3.6	3.4	5.7	3.4
A	8	3	2.5	3.5	4.6	3.5
A	8	3	3.5	3	5.3	3.5
A	8	3	3.5	3.9	5.7	3.9
A	8	3	3.5	3.5	4.7	4.1
A	8	3	3.3	2.9	5.1	4
A	8	3	2.9	2.9	5.7	4.7
A	8	3	2.7	3.8	5.2	4.5
A	8	3	3.2	2.8	5.2	3.7
A	8	3	3.5	3.2	4.5	4.2
A	8	3	2.6	3.8	4.6	4.2
A	8	3	1.9	2.1	4.1	4.5
A	8	3	3	2.1	4.3	3.9
A	8	3			4.2	3.2
A	8	4	3.7	2.7	4.1	4.1	29	64.4	1
A	8	4	2.9	2.6	4.5	4.1
A	8	4	2.8	3.9	5.1	3.5
A	8	4	3.4	3.5	6.3	3.9
A	8	4	3	2.9	5.3	3.3
A	8	4	3	2.7	4.1	4.1
A	8	4	2.4	2.7	4.2	4.1
A	8	4	3	2.6	5	4
A	8	4	2.7	2.6	5.6	3.8
A	8	4	2.4	3.5	4.8	4
A	8	4	2.8	3.2	4.8	4
A	8	4	2.3	3.5	5.1	4.2
A	8	4	3.1	3.7	4.5	4
A	8	4	3.1	2.6	4.6	4.1
A	8	4	3.1	3	5.3	4.4
A	8	4	2.9	2.9	4.3	4.2
A	8	4	3.1	2.6	4.8	3.7
A	8	4	2.8	4.2	4.3	4.1
A	8	4	3.5	3.2	4.5	4.1
A	8	4	3.2	2.1	4.8	4.1
A	8	4	3.2	3.5	4.7	4.1
A	8	4	3.2	2.1	5.1	4.1
A	8	4	3.2	3.3	4.3	4.1
A	8	4	3	3.2	4.2	3.5
A	8	4	3.5	3.3	5	3.6
A	8	4	3.8	3.1	5.3	3.7
A	8	4	2.1	3.2	4.2	3.5
A	8	4	2.9	2.8	4.2	3.8
A	8	4			4.9	4.1
A	9	1	7	6.4	5.9	5	13	35.2	0
A	9	1	8.3	9.9	5.7	6.4
A	9	1	8.1	6.6	4.4	6.1
A	9	1	8.5	7.7	6.3	6.8
A	9	1	7.1	7	6.3	6.6
A	9	1	7.4	10	6.3	7.4
A	9	1	7.5	7.6	5.7	6.1
A	9	1	8.2	7.1	5.5	6.1
A	9	1	6.2	7.3	5.8	5.5
A	9	1	8.2	7.3	5.4	5.2
A	9	1	6.1	5.8	6.2	4.8
A	9	1	6.4	7	6.4	5.1
A	9	1			6.7	5.2
A	9	2	9.6	6.4	8.1	6.9	12	41.4	1
A	9	2	7.8	7.5	7.9	7
A	9	2	6.7	7.8	8.1	7.1
A	9	2	8.1	7.9	8.6	6.9
A	9	2	6.5	8.1	8.3	6.5
A	9	2	8.5	7.2	8.9	7.4
A	9	2	6.9	7.5	8.4	7.6
A	9	2	8.8	7.7	8.5	6.6
A	9	2	8.6	8.7	6.4	7.5
A	9	2	8.3	7.6	7.1	6.9
A	9	2	7.3	7.8	7.9	5.6
A	9	2			7.1	6.9
A	9	3	9.9	9.3	8.1	7.2	11	37.7	1
A	9	3	9.5	8.7	8.1	7.3
A	9	3	9.5	10.8	8	6.2
A	9	3	9.9	9.2	9.3	6.7
A	9	3	9.9	9.7	8.8	6.4
A	9	3	8.4	9	8.7	6.7
A	9	3	7.9	9.3	8.8	6.7
A	9	3	8.1	6.8	8.3	6.7
A	9	3	7.5	7.9	9	6.4
A	9	3	6.2	7.1	8.4	6.6
A	9	3			7.4	5.5
A	9	4	9.3	10.1	10.3	7	10	35.2	0
A	9	4	9.3	8.7	9.7	7.3
A	9	4	9.7	9.5	9.9	6.9
A	9	4	10.7	9.5	9.9	6.5
A	9	4	9.7	10.3	9.1	6.9
A	9	4	9.2	10.7	3.3	7
A	9	4	9.1	8.2	8.7	7
A	9	4	9.2	9.9	8.6	6.5
A	9	4	9	8.9	9.2	6.8
A	9	4			9.4	5.4
A	10	1	4	5.3	6	5.5	22	53.6	0
A	10	1	4.7	4.6	5.5	6.1
A	10	1	5.2	3.4	6.3	6
A	10	1	3	3.6	5.6	6
A	10	1	3.9	3.9	5.6	5.5
A	10	1	4	4.6	5.6	6
A	10	1	4.2	4.7	4.6	6
A	10	1	3.7	4	5	5.3
A	10	1	4.5	4.2	5.6	5.6
A	10	1	4.8	4.7	4.9	5.5
A	10	1	3.3	4.9	5.4	4.6
A	10	1	4.2	4	4.5	5.4
A	10	1	4.2	5.3	5.4	4.9
A	10	1	3.8	3.6	5.8	5.2
A	10	1	4.9	4.5	5.6	5.1
A	10	1	3.6	5.4	5.2	4.1
A	10	1	2.7	4.2	5.3	5.2
A	10	1	3.3	3.4	5.3	5.5
A	10	1	3.7	4	5.4	5.4
A	10	1	4.3	3.6	5.4	5.6
A	10	1	2.9	3.6	4.3	5.2
A	10	1		5	5.5	6.7
A	10	2	3.8	4.5	5	4.5	23	51.2	0
A	10	2	5	4.3	4	4.5
A	10	2	3.7	4.4	4	4.5
A	10	2	4.7	4.4	4.7	4.4
A	10	2	3.9	4.9	4.9	4.3
A	10	2	3.9	3.8	5.4	4
A	10	2	4.6	4.7	5.4	4.3
A	10	2	4.3	4.7	5.5	4
A	10	2	4.9	3.6	5.2	4
A	10	2	3.7	4.3	5.1	4.5
A	10	2	3.7	4.3	5.2	4.5
A	10	2	4.2	4.1	5.8	4.2
A	10	2	4	4.1	5	4.6
A	10	2	4.1	4	5.4	4.6
A	10	2	3.7	4.3	5.1	4.6
A	10	2	4.2	4.1	6	4.5
A	10	2	4	4.4	5.4	4.6
A	10	2	4	4.2	5	4.1
A	10	2	3.3	3.9	5.7	4.8
A	10	2	3.5	3.8	5.4	4.6
A	10	2	3.8	3.8	5.5	4.4
A	10	2	2.4	3.1	4.4	4.8
A	10	2			4.7	4.1
A	10	3	3.1	3.1	4.9	5	24	54.4	0
A	10	3	4.4	3.7	4.9	4.7
A	10	3	4.1	5	5.1	4.5
A	10	3	4.3	4.6	5.1	4.6
A	10	3	4.2	4	5.1	5.2
A	10	3	3.9	4.3	5	4.3
A	10	3	3.9	4.4	5.1	4.9
A	10	3	3.6	4.4	5.3	4.9
A	10	3	4	3.7	5.3	4.7
A	10	3	4	3.6	5.4	4.5
A	10	3	3.3	3.5	4.8	4.7
A	10	3	3.9	4.3	5.8	4.5
A	10	3	3.9	4	5.3	4.6
A	10	3	4.1	4.3	5.4	4.6
A	10	3	4.2	4.3	4.9	5.7
A	10	3	5	3.4	4.7	5
A	10	3	3.5	4	5.4	5.7
A	10	3	2.7	3.2	5	4.2
A	10	3	4.9	3.7	4.8	4.2
A	10	3	3	3.2	5.9	4.1
A	10	3	3.4	4.7	4.7	4.1
A	10	3	3.3	3	5.5	3.8
A	10	3	3.3	3.8	4.4	3.9
A	10	3			5	4.1
A	10	4	4.4	4.4	5	5.7	21	49.3	0
A	10	4	3.9	5	5.8	5.4
A	10	4	5.3	4.4	5.7	4.6
A	10	4	4.1	5	6.4	5
A	10	4	4.3	4.6	5.4	5.1
A	10	4	4.6	4.6	4.5	5.1
A	10	4	5.1	4.6	4.7	5.2
A	10	4	4.4	4.7	5	5
A	10	4	4.6	4.6	5.5	5
A	10	4	4.6	4.7	5.2	5.1
A	10	4	4.2	4.2	5.1	5.1
A	10	4	4.9	5	5.5	4.9
A	10	4	3.5	4.1	5.5	4
A	10	4	3.9	3.7	5.2	4
A	10	4	3.7	4.5	5	4
A	10	4	3.9	4.3	5.5	4
A	10	4	3.9	4.3	5.7	5
A	10	4	4.7	4.3	5.1	5
A	10	4	3.8	3.9	5.2	4.8
A	10	4	4.4	4.3	5	4.4
A	10	4	3.8	4.1	4.7	4.4
A	10	4			3.7	4.4
B	1	1	4.4	3.1	5	3	16	27.8	0
B	1	1	6.1	5.2	5.1	3.9
B	1	1	4.1	5	5.3	3.4
B	1	1	5.3	6	5.4	3.1
B	1	1	4.8	5.1	5	3.6
B	1	1	5.8	5.8	5.2	4
B	1	1	4.5	4.3	5.2	3
B	1	1	5.1	6	4.4	2.5
B	1	1	5.1	4.9	3.4	3.1
B	1	1	4.6	4.7	4.6	3.5
B	1	1	5.5	5.4	4.6	3.7
B	1	1	5.2	4.5	4.6	3.7
B	1	1	5.2	5.1	5	3.7
B	1	1	5	4.9	4.1	3.4
B	1	1	4	4.5	5.2	3.7
B	1	1	5	4.6	4.3	3.7
B	1	1			4.6	3
B	1	2	4.2	3.2	3.6	3.9	18	32.4	0
B	1	2	4.9	4.6	5.4	3.8
B	1	2	4.9	4.3	5.2	3.5
B	1	2	4.7	5.2	4.8	3.5
B	1	2	5.8	6.4	5.2	4.1
B	1	2	5	6.4	5.5	3.3
B	1	2	6.2	5.1	5.5	3.3
B	1	2	4.7	6.4	5.9	3.8
B	1	2	6	4.8	6.3	4.1
B	1	2	5.1	5.8	6.1	3.3
B	1	2	5.7	4.3	5.4	2.9
B	1	2	4.8	5.6	5.6	3.5
B	1	2	6.5	6.3	4.8	3.8
B	1	2	5.1	5.2	4.4	2.9
B	1	2	5	5.8	4.6	3.7
B	1	2	5.7	6	4.7	3.9
B	1	2	5	5.3	4.8	3.2
B	1	2	5.2	4.9	4.6	3.8
B	1	2			3.7	2.7
B	1	3	4.1	2.7	4.3	3.6	17	32.8	0
B	1	3	4.5	5.5	5.8	4.6
B	1	3	4.3	4.4	5.6	4.2
B	1	3	6.1	6.9	6	4.4
B	1	3	6.5	5.5	5.8	4.3
B	1	3	5.8	6.6	6.2	4.2
B	1	3	6.8	5.8	5.8	3.1
B	1	3	5.4	6.3	6.3	4.3
B	1	3	6.8	5.6	6.5	4
B	1	3	7.5	6.9	6.3	4.5
B	1	3	5.6	7.6	6.7	4.5
B	1	3	5	5.1	6.6	4.5
B	1	3	5.3	6.1	6.8	4.4
B	1	3	6	6.2	6.3	4.7
B	1	3	5	6.1	5.7	4.1
B	1	3	4.6	6.1	6	4.4
B	1	3	5.3	4.6	6	4.5
B	1	3			7
B	1	4	3.4	2	5.3	5.6	21	52.8	0
B	1	4	4.5	4.5	7.2	5
B	1	4	3.8	5.2	7.8	4.8
B	1	4	5.2	5.5	7.2	4.8
B	1	4	5.2	5.5	7.1	4.7
B	1	4	5.6	4.9	8.3	5.2
B	1	4	4.9	5.4	7.6	5.7
B	1	4	4.6	5.8	7.6	5.9
B	1	4	5.8	4.6	6.8	6.1
B	1	4	4.8	5	7.4	6
B	1	4	3.9	5.9	7.2	5
B	1	4	4.6	3.9	6.6	5.3
B	1	4	5.5	5.3	6	5.3
B	1	4	4	4.7	7.2	5.7
B	1	4	3.4	3.9	7.1	5.6
B	1	4	4.4	4.2	7.1	5.4
B	1	4	3.6	4.2	7.1	5.7
B	1	4	4.1	4.5	7.7	5.4
B	1	4	3	4.3	7.4	6
B	1	4	4	3.2	8	5.8
B	1	4	4.6	4.2	8.3	5.8
B	1	4			6.7	5.8
B	2	1	5	4.6	6.7	4.6	16	34.6	0
B	2	1	5.7	6.6	6.2	5.4
B	2	1	7.1	6.6	5.7	5.1
B	2	1	6.7	6.3	5.8	4.5
B	2	1	5.8	6.5	5.6	4.9
B	2	1	6.5	6.4	5.8	4.6
B	2	1	6	6.2	5.8	4
B	2	1	5.1	5.9	5.8	4.6
B	2	1	6.4	6.5	5.5	3.8
B	2	1	6.8	6.9	5.9	4.1
B	2	1	6.1	6.9	5.7	3.9
B	2	1	5.3	5.9	5.8	4.1
B	2	1	5.8	5.1	5.2	5.3
B	2	1	6.2	5.1	5.1	4.5
B	2	1	5.4	4.6	5.6	4.5
B	2	1	5.3	5.3	3.8	4.8
B	2	2	6.1	5.2	6.7	4.6	15	32.9	0
B	2	2	6.2	6.5	7.2	5.1
B	2	2	5.6	5.4	6.9	5.7
B	2	2	5.1	5.4	6.2	4.8
B	2	2	7.9	6.2	6.2	4.8
B	2	2	6.5	8.5	6.7	4.5
B	2	2	7	6.9	7.1	4.5
B	2	2	7.3	6.2	6.5	4.9
B	2	2	4.5	6.6	6	5.6
B	2	2	6.5	7	6.9	5.5
B	2	2	8.3	7.3	5.7	5.2
B	2	2	6.2	5.9	6	5.6
B	2	2	4.8	6.6	5.8	5.2
B	2	2	6.5	5.7	5.2	4.1
B	2	2	5.3	5.3	4.6	4.1
B	2	2			6.9	4.5
B	2	3	5.4	4.9	7.1	5.5	16	40.5	0
B	2	3	5.4	4.6	7.5	5.6
B	2	3	4.9	5.5	7.5	5.9
B	2	3	5.5	5.9	7.9	5.4
B	2	3	6.4	6.5	7.9	6
B	2	3	6.2	6.1	7.4	6.2
B	2	3	5.3	6.5	8.2	6.4
B	2	3	5.9	5.9	6.7	5.6
B	2	3	5.9	7	8.3	5.8
B	2	3	7	6.5	8.3	5.8
B	2	3	5.5	5.1	6.6	6.3
B	2	3	6.4	5.1	7.1	5.3
B	2	3	5.9	6.2	7.8	5.7
B	2	3	4.8	6.2	7.9	4.6
B	2	3	5.2	6.5	8.6	4.6
B	2	3	6.2	5.1	7.5	5.3
B	2	3	5.5		6.2	5.4
B	2	3			7.1	5.8
B	2	4	4.5	5.2	8.4	6	18	46.6	0
B	2	4	6	5.6	7.7	5.4
B	2	4	5.5	6.1	7.4	5.8
B	2	4	6	7.1	7.3	5.9
B	2	4	6.3	6.1	7.1	6.5
B	2	4	5.3	6.3	8.3	6.9
B	2	4	6	6.7	9.8	6.2
B	2	4	5.1	6.1	8.3	6
B	2	4	6.1	5.8	9.2	6.1
B	2	4	4.9	6.6	10	5.8
B	2	4	4.9	5.6	8.3	6.3
B	2	4	3.7	5.5	7.8	5.7
B	2	4	4.8	5.3	7	5.3
B	2	4	3.7	3.8	7.6	6
B	2	4	4.5	4.2	6.9	5.7
B	2	4	7.8	4.3	7.3	5.6
B	2	4	6	4.3	6.5	5.8
B	2	4			5.9	5.8
B	3	1	3.4	3.3	3.6	2.7	25	45.2	0
B	3	1	3.8	3.1	3.3	2.9
B	3	1	4.8	5.1	2.7	3.3
B	3	1	3.6	3.7	3.8	3.9
B	3	1	3.3	3.7	3.8	3.5
B	3	1	3.3	3.8	3.6	3
B	3	1	3.8	2.8	3.3	3
B	3	1	4	4.2	4.3	3.6
B	3	1	4.3	4	4	3.5
B	3	1	4	2.2	4.3	3.3
B	3	1	4.2	4.3	4	3.4
B	3	1	4.2	3.3	3.5	3.5
B	3	1	4.2	5.4	3	4.1
B	3	1	3.7	3	3.4	4.4
B	3	1	5.2	3.7	4.3	3.9
B	3	1	3.9	3	4.2	3.4
B	3	1	3.6	4	3.7	4.1
B	3	1	3.3	3.3	3.8	3.8
B	3	1	3.2	3.8	3.5	4.1
B	3	1	3.6	2.9	4.4	4
B	3	1	4.2	3.3	3.6	4.1
B	3	1	3.3	3.5	4.2	4
B	3	1	4	3.6	5.3	4
B	3	1	2.8	4.1	4.2	4.1
B	3	1	3.6		4.2	3.8
B	3	1	2.9
B	3	2	2.5	2.9	3.4	1.9	28	47.8	0
B	3	2	2.9	2.9	3.4	2.6
B	3	2	3.5	1.9	3.8	2.6
B	3	2	2.7	2.6	3.8	2.6
B	3	2	3.1	2.2	3.9	2.9
B	3	2	3.1	3.8	3.3	3.1
B	3	2	2.9	2.9	3.4	3
B	3	2	2.3	3.9	3.1	3
B	3	2	3.7	2.7	3.4	2.5
B	3	2	3.3	3.2	4	2.5
B	3	2	4	3.6	4.2	2.3
B	3	2	2.6	3.3	3.9	2.3
B	3	2	3.7	3.2	3.7	2.6
B	3	2	2.9	3.3	3.5	2.4
B	3	2	3.5	3.8	4.1	2.7
B	3	2	2.2	3.1	3.7	2.7
B	3	2	4.8	3.7	4.2	3.4
B	3	2	3.2	3.5	4.2	3.1
B	3	2	3.9	3.7	4.1	4.2
B	3	2	4	3.7	4.5	2.8
B	3	2	3.3	3.2	4.3	2.8
B	3	2	3.3	3	3.8	2.9
B	3	2	3.6	4.4	3.8	2.9
B	3	2	3.8	3.1	4.5	2.9
B	3	2	3.3	2.7	4.1	3.4
B	3	2	3.6	4.1	4.9	3.3
B	3	2	3.2	5.7	5.4	3.1
B	3	3	5.8	5.3	4.9	3.5	21	46.2	0
B	3	3	5.9	5.4	6.2	4.1
B	3	3	5.4	5.1	6.2	4
B	3	3	5.8	6.2	6.4	4.1
B	3	3	6.2	5.9	6.4	4.5
B	3	3	5	6.1	6.9	3.6
B	3	3	5.5	5	6.1	3.3
B	3	3	5	5.2	6.6	4
B	3	3	4.7	4.2	6.7	3.6
B	3	3	4.7	4.7	6.7	3.3
B	3	3	4.7	4.1	6.5	3
B	3	3	4.1	3.8	6.8	3.6
B	3	3	4	4.8	6.9	3
B	3	3	3.9	3.7	5.5	3.3
B	3	3	4.2	3.7	6.3	3.8
B	3	3	3.8	3.3	6.3	3.9
B	3	3	4.1	3.9	5.5	3.9
B	3	3	3.5	3.1	6.4	4.7
B	3	3	4	5	4.9	4.2
B	3	3			6.2	3.3
B	3	4	3.4	3.6	4.1	4.1	27	48.6	0
B	3	4	4.2	2.8	5.2	3.7
B	3	4	2.9	3.1	6	3.6
B	3	4	3.9	3.1	5.8	3.4
B	3	4	4.3	3.6	5.3	3.7
B	3	4	3.2	3.4	5.4	3.7
B	3	4	4.4	3.6	5.4	4
B	3	4	2.4	4	4.8	4
B	3	4	3.6	3.2	5.3	4
B	3	4	3.2	3.6	4.8	3.2
B	3	4	3	3.4	4.3	3.5
B	3	4	3.9	3.6	4.8	3.2
B	3	4	3.2	3.5	4.5	2.9
B	3	4	4.5	4.3	4.1	2.9
B	3	4	3.7	4.3	5.1	3.3
B	3	4	2.8	2.9	5.2	3.6
B	3	4	4.6	3.9	5.2	4
B	3	4	3.3	3.6	4.9	3.7
B	3	4	4	3.6	5	2.9
B	3	4	3.5	4	4.7	2.7
B	3	4	3.7	4	4.5	3
B	3	4	2.9	4	4.7	3
B	3	4	3.5	3.6	4.2	3.4
B	3	4	4.4	4.3	4.7	2.6
B	3	4	2	3.3	4.2	2.6
B	3	4			4.5	3
B	4	1	4.8	5.3	9.2	6	16	54.8	0
B	4	1	5.7	5.2	8.7	6.6
B	4	1	5.3	5.8	8.9	7.6
B	4	1	4.9	5.9	7.7	6.7
B	4	1	4.6	5.9	8.2	6.5
B	4	1	5.5	5.8	7.8	6.7
B	4	1	7.2	6	8	6.4
B	4	1	5.8	6.4	8	6
B	4	1	5.4	5.1	7.8	6.2
B	4	1	6.1	5.8	7.8	5.6
B	4	1	6	5.9	8.8	6
B	4	1	5.8	5.1	8.4	6.5
B	4	1	4.2	5.5	8.7	6.5
B	4	1	6.3	6.5	8.5	6
B	4	1		5.3	9	6.3
B	4	1			8.6	6.3
B	4	2	6.1	5.5	7	5.8	16	44.6	0
B	4	2	5.7	5.7	7	5.8
B	4	2	6.1	5.9	7.1	5.6
B	4	2	5.8	5.2	6.5	5.3
B	4	2	6.1	6.4	6	5.6
B	4	2	6.1	5.2	6.4	5.2
B	4	2	5	6	6.5	5.3
B	4	2	5.9	5.2	6.5	5.5
B	4	2	6.4	6.3	6.9	5.2
B	4	2	5.4	6.3	6.5	5.3
B	4	2	6.2	5.2	5.9	4.9
B	4	2	5.9	5.6	6.8	5.2
B	4	2	5.4	5.3	6.4	5
B	4	2	5.8	4.9	6.3	5.2
B	4	2	5.1	4.9	6.6	5.4
B	4	2			6.6	5.5
B	4	3	4.4	6.2	7.1	7	17	51.4	0
B	4	3	4.9	5.8	7.1	5.2
B	4	3	5.3	5.8	7.6	6
B	4	3	4.8	6.5	7.6	6
B	4	3	5.9	4.5	7.4	5.3
B	4	3	4.2	5.5	7.2	4.8
B	4	3	5.7	5	6.5	5.2
B	4	3	4.5	5.5	7.4	5
B	4	3	5.1	5.4	7.1	5.1
B	4	3	4.6	5.9	6.9	5.3
B	4	3	4.8	6.1	7	4.9
B	4	3	6.6	6.7	6.9	5.2
B	4	3	5.2	4.6	7.3	4.8
B	4	3	6.1	4.7	8.1	5.2
B	4	3	7	5.7	7.4	5
B	4	3	4.8	4.4	7.2	4.7
B	4	3			7.8	6.1
B	4	4	5.2	4.7	6	5.7	17	54.4	0
B	4	4	4	5.1	6.3	4.9
B	4	4	5.8	6.3	5.4	5.2
B	4	4	6.2	5.4	5.7	4.9
B	4	4	4.6	5.9	5.9	5
B	4	4	6	4.6	6.1	5.8
B	4	4	4.9	6.1	6.2	6.2
B	4	4	6.2	4.6	6	5.9
B	4	4	5	5.3	6.4	6.1
B	4	4	5.4	4.9	6.4	5.9
B	4	4	4.6	4.9	6.4	6
B	4	4	5	4.2	6.6	6.1
B	4	4	4.5	5.1	6.1	6
B	4	4	5.5	3.9	5.9	6
B	4	4	5.2	4.8	6	6.1
B	4	4	5	5.1	5.8	6.2
B	4	4			6.1	5.9
B	4	4			6.7	5.6
B	5	1	10.4	9.9	5	4.1	9	21	0
B	5	1	10.7	12	5.9	4.7
B	5	1	12.5	12.8	5.1	5.2
B	5	1	13.8	13.1	5.7	5.5
B	5	1	8.7	9.5	5.3	5.3
B	5	1	11.9	10.1	5	4
B	5	1	11.6	11	4.6	4.6
B	5	1	8.6	8.5	4.8	5.1
B	5	1			6.1	4.8
B	5	2	9.3	10	5.8	4.6	9	26.8	1
B	5	2	8.8	9.8	7.5	6
B	5	2	9.7	10.6	6.2	5.5
B	5	2	13.2	13	6.1	5.9
B	5	2	13.8	11.7	7	5.7
B	5	2	10.7	11.1	5.6	5.3
B	5	2	10.1	10.4	5.4	5.4
B	5	2	10.7	9.2	5.8	4.3
B	5	2			5.5	4.1
B	5	3	9.7	9.4	6.8	5.5	9	25.2	1
B	5	3	11.4	10.5	5	5.3
B	5	3	10	10.4	6	4.8
B	5	3	12.6	13.4	5.1	5.2
B	5	3	10.2	12.1	5.6	6.1
B	5	3	15	12.5	5.6	5.3
B	5	3	11.8	13.4	4.8	5.1
B	5	3	9.8	9.7	5.6	4.6
B	5	3			5.5	4.8
B	5	4	7.6	7.1	5.2	5.3	12	33.3	1
B	5	4	7	10.2	6.8	4.9
B	5	4	9.1	8.2	4.4	6
B	5	4	8.6	6.9	5.3	5.4
B	5	4	8.1	6.4	5.9	4.8
B	5	4	7.3	8.3	4	4.8
B	5	4	6.3	7.8	5.8	5.3
B	5	4	8.1	8.4	5.9	4.5
B	5	4	7.6	8.5	5.2	4.5
B	5	4	8.6	6.8	5.2	5.2
B	5	4	7.4		4.1	4.8
B	5	4	7.6		5.3	5.3
B	6	1	4.4	4	5.3	5.4	22	64	0
B	6	1	3	4.2	6.7	5.4
B	6	1	3.5	3.4	7.4	5.8
B	6	1	2.7	3.6	7.3	6.2
B	6	1	3.4	5.1	6.6	6.2
B	6	1	5.2	3.8	6.8	6.2
B	6	1	3.8	5	6.7	5.9
B	6	1	4.8	3.9	6.5	6.3
B	6	1	4	3.9	6.5	5.6
B	6	1	4	4.4	6.2	5.3
B	6	1	4.4	3	6	5.5
B	6	1	3.6	4.1	7	5.5
B	6	1	3.4	3.9	6.8	6.5
B	6	1	3.4	3.9	6.1	6.6
B	6	1	4.2	3.3	6.2	6.2
B	6	1	4.9	3.4	6.8	5.7
B	6	1	4.2	4.8	6.8	5.9
B	6	1	2.8	4.2	7.1	5.9
B	6	1	3.4	3.9	7.9	5.5
B	6	1	2.7	2.6	7	6
B	6	1	3.8	3.4	6.7	5.8
B	6	1			6.5
B	6	2	3.8	4.1	6	5.2	17	57.2	0
B	6	2	4.5	4.7	6.7	5.6
B	6	2	4.5	5.1	7.8	6.3
B	6	2	5.3	5.1	7.4	7.1
B	6	2	6.3	5.6	8.1	7.1
B	6	2	6	5.8	8.2	6.8
B	6	2	6.5	4.8	7.6	6.8
B	6	2	5.5	6.4	7.2	6.8
B	6	2	4.8	5.4	7.6	6.7
B	6	2	6.2	5.7	6.4	6.7
B	6	2	4.7	4.2	6.5	7.1
B	6	2	3.8	5.7	7.1	7
B	6	2	4.3	4.4	7.5	7.7
B	6	2	4.7	3.8	7.5	6.8
B	6	2	5.6	4.7	8	6.6
B	6	2	4.5	4.7	7.3	6.6
B	6	2	4.8	3.9	6.1	6.1
B	6	2			6.1	6
B	6	3	6.1	5.4	7.7	6.1	16	57.2	0
B	6	3	5.9	5.3	9.1	8.5
B	6	3	5.9	5.7	9.1	7.1
B	6	3	5.8	5	9.6	7.4
B	6	3	4.9	6.9	10	7.8
B	6	3	6.2	4.5	10	7.6
B	6	3	5.5	5.5	10	8.5
B	6	3	5.4	5.4	9.4	8.2
B	6	3	6.4	5.9	9.3	6.9
B	6	3	4.6	7.2	9.1	7.4
B	6	3	5.5	5.6	8.4	7.9
B	6	3	5.5	4.9	8.4	7.9
B	6	3	6	5.5	8.1	7.3
B	6	3	5.1	6.7	8.4	8.3
B	6	3	5.6	4.2	8.2	8.4
B	6	3			8.5	7.9
B	6	4	5.6	5.8	9.3	8.9	15	59.8	0
B	6	4	6	5.8	10.2	8.6
B	6	4	7	6.3	9.8	8.6
B	6	4	5.7	6.8	9.8	10.2
B	6	4	5	5.6	10.4	9.4
B	6	4	6.8	5.7	10.8	9.4
B	6	4	5.1	5.2	11.6	7.7
B	6	4	7.2	6.2	10.4	9.3
B	6	4	6	6.4	10.2	9.3
B	6	4	6.5	5.7	9.3	9.3
B	6	4	5.8	5.8	9.8	10.4
B	6	4	7.7	6.3	9.5	10
B	6	4	5.3	7.7	9.9	9.2
B	6	4	5.8	4.9	9	9.4
B	6	4			9.2	9.6
B	7	1	7.3	6.5	11	7.9	14	61.8	1
B	7	1	5.8	6.6	10.1	8.4
B	7	1	7.9	6.5	9.1	7.6
B	7	1	6	5.9	9.3	9
B	7	1	4.9	7.2	9.7	9.7
B	7	1	6.2	6.8	9.7	10.1
B	7	1	5.4	7	10	10.4
B	7	1	7.9	7.3	10	9.9
B	7	1	6.8	6.5	9.3	9.3
B	7	1	6.2	5.3	9	9.5
B	7	1	6.1	6.9	9.4	10.3
B	7	1	7.3	4.7	9.4	10.3
B	7	1	7.5	6.3	9.5	10.3
B	7	1			9.1	8.6
B	7	2	4.4	5.3	8	8	16	56.9	0
B	7	2	6	5.6	7.6	9
B	7	2	6.8	6.5	7.4	7.7
B	7	2	5.9	6.5	8.3	8.5
B	7	2	6.7	6.8	7.7	7.9
B	7	2	7.7	7.2	7.3	7.8
B	7	2	5.6	7	7	8.7
B	7	2	6.1	6.4	6.2	8.4
B	7	2	7	5.4	6.1	8.7
B	7	2	8	7	6.9	8.4
B	7	2	5.4	5.7	8.7	8
B	7	2	6.9	6.6	7.8	8.5
B	7	2	6.6	4.9	8.6	8
B	7	2	4.4	4	10.1	8.3
B	7	2			9.8	8.2
B	7	3	5.7	6.3	8.3	8.1	14	55.2	0
B	7	3	7.2	5.4	8.9	8.6
B	7	3	5.7	7	9.6	7.9
B	7	3	6.7	7.1	8.9	8.5
B	7	3	6.4	6.6	8.5	8.8
B	7	3	6.7	7.7	8.9	7.8
B	7	3	6.7	6.9	8.9	8.7
B	7	3	7.9	8.1	8.6	8.4
B	7	3	7.6	7	9.9	8.8
B	7	3	8.1	7.9	7.8	9.9
B	7	3	7.9	7.2	8.5	9.1
B	7	3	6	5.9	8.3	8.6
B	7	3	6.8	3.3	9	8.6
B	7	3			9.4	8.2
B	7	4	6.2	5.5	6.5	6.4	14	49	1
B	7	4	5.2	5.5	7.2	6.7
B	7	4	6.3	7.1	6.9	7.8
B	7	4	6.5	5.9	6.9	7.8
B	7	4	5.1	7	7.9	6.8
B	7	4	6.9	7.5	7.2	7.1
B	7	4	8.3	5.8	8	7.3
B	7	4	7.1	6.3	7.4	7
B	7	4	6.3	6.6	7.4	6.6
B	7	4	8	7.4	7.2	6.4
B	7	4	6.4	7.8	7.3	6.8
B	7	4	6.8	6.2	7.3	7
B	7	4	7.2	5.5	7.8	7
B	7	4			6.9	6.5
B	8	1	5.5	4.5	3.8	4.5	20	45.7	0
B	8	1	5.8	6.2	4.9	2.3
B	8	1	4.6	4.7	3.9	2.3
B	8	1	6.1	5.2	5.2	3.5
B	8	1	4	4.1	4.3	2.7
B	8	1	4.6	4.8	4.5	3.9
B	8	1	3.9	5.1	4.5	3.8
B	8	1	4.2	5.1	4.1	4.5
B	8	1	4.9	4	5.4	4.2
B	8	1	4.1	4.9	4.5	4.9
B	8	1	4.8	5.7	4.5	3.8
B	8	1	4	4.4	5.8	4.1
B	8	1	4.3	4.7	4.6	4
B	8	1	4.3	3.7	5.4	5.9
B	8	1	4.7	4.7	5	4
B	8	1	5.1	5.1	4.5	4.3
B	8	1	4.6	4.2	5	4
B	8	1	4.8	4.8	5.3	4.1
B	8	1	2.8	3.7	4.7	3.9
B	8	1			4.5	3.9
B	8	2	3.7	4.1	5.9	4.1	19	47.7	0
B	8	2	5.2	4.8	6.6	3.8
B	8	2	4.2	4	4.8	4.4
B	8	2	3.7	5.6	4.4	3.2
B	8	2	5.3	4.7	4.8	4.4
B	8	2	5.9	4.7	6.4	2.8
B	8	2	4.5	3.9	5.9	4.2
B	8	2	4.5	5.2	4.8	5
B	8	2	4.8	4.2	4.9	4.6
B	8	2	6.3	5.6	5.8	5.4
B	8	2	4.5	4.4	5.6	5.4
B	8	2	3.8	3.6	6.4	4.9
B	8	2	4.2	6	6.4	4.4
B	8	2	4.9	4.7	5.4	4.3
B	8	2	5	4.5	5	4.3
B	8	2	5.7	4.9	5	4.4
B	8	2	3.9	5.1	4.6	4.9
B	8	2	3.5	4.6	4.6	5.2
B	8	2			5.4	3.7
B	8	3	5.7	4.1	5.9	4.5	18	47.3	0
B	8	3	4.1	5.9	5.2	3.9
B	8	3	5.5	4.5	6.2	4.1
B	8	3	4.5	4.9	6	4.6
B	8	3	5.8	6	6.3	4.6
B	8	3	4.5	5.4	5.2	5.2
B	8	3	4.9	3.9	5.9	5.4
B	8	3	5.3	4.2	4.9	5
B	8	3	4.9	5.5	5.3	4.9
B	8	3	5.1	5.5	5.4	5.4
B	8	3	4.2	6.1	5.3	4.6
B	8	3	5.1	5.4	6	4.5
B	8	3	6.8	6.1	5.5	5.2
B	8	3	5.4	5.2	5.5	5.2
B	8	3	4.3	4.3	6.8	4.9
B	8	3	5.2	5.5	6.6	4.1
B	8	3	4.7	6.2	6.6	3.5
B	8	3			5.2	4.1
B	8	4	5.4	5.2	6.3	4.8	19	51.3	0
B	8	4	4.2	5.2	6.3	4.8
B	8	4	5.3	4.8	6.5	4.8
B	8	4	3.8	4.5	6.5	4.8
B	8	4	4.5	4.5	5.8	4.6
B	8	4	4	4.1	6.1	3.9
B	8	4	3.8	4.7	6.1	3.9
B	8	4	4.9	5.3	5.1	4.6
B	8	4	4	4	5.7	5
B	8	4	4	4	7	4.2
B	8	4	5.7	5.5	6.3	4.2
B	8	4	5.1	5.2	7	3.9
B	8	4	5	5.5	6.6	4.5
B	8	4	4.8	4.7	6	5.3
B	8	4	4.1	5	5.8	5.6
B	8	4	5.7	5.6	5.8	5.6
B	8	4	4.5	5.2	6.5	5.3
B	8	4	4	4.6	6.1	4.7
B	8	4			5.7	4.1
B	9	1	6.3	6	6.8	5.6	16	45.8	0
B	9	1	5.3	6.4	6.8	4.9
B	9	1	6.6	5.7	7.9	4.9
B	9	1	5.4	5.9	7.2	4.9
B	9	1	6.5	5.6	6.8	5.4
B	9	1	5.1	5.5	6.7	6
B	9	1	5.6	6.5	7.1	5
B	9	1	6	5.5	7.5	5.5
B	9	1	5.3	5.9	7.6	5.1
B	9	1	5.3	5.2	7.1	5.1
B	9	1	6	5.8	7.6	5.1
B	9	1	6.8	5.8	7.2	5.8
B	9	1	5.8	6	7.5	5.8
B	9	1	6	6.8	7.3	6.8
B	9	1			6.7	5.1
B	9	2	6.4	5.9	6	4.9	15	40.5	0
B	9	2	6.3	6.3	5.2	3.9
B	9	2	5.5	5.5	6.9	3.8
B	9	2	5.9	7.3	6.8	4.5
B	9	2	6.6	6.2	6.4	4.3
B	9	2	6.6	6.5	6.3	4.7
B	9	2	6	5.2	5.4	4.7
B	9	2	6.3	7.6	7.3	4.3
B	9	2	7.2	5.8	6.7	4.7
B	9	2	6	5.9	6.2	4.8
B	9	2	5.4	6.7	6.1	4.6
B	9	2	7.4	5.3	6.8	4.7
B	9	2	6.8	6.8	6.7	7.7
B	9	2	6.3	5.4	6.5	4.7
B	9	2			7.2	4.9
B	9	3	5.5	5.5	5.9	3.8	14	37.6	0
B	9	3	6.2	6.2	5.5	4.6
B	9	3	6	6.2	5.5	4.3
B	9	3	7.1	5.6	6.3	4.3
B	9	3	5.9	6.1	5.8	4.4
B	9	3	4.8	6.1	5.6	4.6
B	9	3	5.2	6.6	6.1	5.3
B	9	3	6.7	6	5.9	4.4
B	9	3	5.1	5.9	5.6	4.4
B	9	3	7	5.6	5.3	4.2
B	9	3	6.4	6.1	5.3	4.3
B	9	3	6.4	5.5	5.4	4.5
B	9	3	5.8	6	6.7	4
B	9	3	6.7	5.9	6.1	3.9
B	9	3			6	4.6
B	9	4	5.1	5	4.9	4.5	17	38.5	0
B	9	4	5	5.7	5.4	4.5
B	9	4	5.6	4.8	5.2	3.8
B	9	4	4.9	6.2	5.6	4.1
B	9	4	5.2	5.3	5.7	3.8
B	9	4	5.2	5.3	5.1	3.6
B	9	4	6.7	5.3	5.7	4.8
B	9	4	4.9	5.3	5.6	4.8
B	9	4	6.3	6.2	5.8	4.5
B	9	4	5.1	5.7	5.5	5.4
B	9	4	4.5	4.7	5.7	4.4
B	9	4	5.4	5.4	6.2	4.1
B	9	4	5.6	5.7	5.6	4.8
B	9	4	5.6	5.4	5.4	4.5
B	9	4	5	5.8	4.9	5.2
B	9	4	5	4.5	5.4	5.1
B	9	4			4.8	3.6
B	10	1	6.4	6.2	7.5	7.8	12	40.2	1
B	10	1	8.5	10	7	9.1
B	10	1	7.8	8.5	7.8	6.7
B	10	1	8.4	9.2	8.4	7.9
B	10	1	7.1	9.2	7.5	6.5
B	10	1	7	8.2	7.5	6.6
B	10	1	6.6	7.7	7	7.4
B	10	1	7.7	7.6	7.9	6.9
B	10	1	6.1	7.2	7.5	7.1
B	10	1	7.7	6.8	7	7.1
B	10	1	9.5	7.3	6.3	6.2
B	10	1			6.9	6.6
B	10	2	6.4	7.5	8.8	7	13	45.5	0
B	10	2	6.4	6.8	9.6	7
B	10	2	7.6	8	8.7	7.2
B	10	2	6.9	6.6	9.7	7.2
B	10	2	7.6	8	7.8	8.1
B	10	2	8.2	8.2	8.1	7.7
B	10	2	6.2	8.2	7.2	8.9
B	10	2	6.7	7.9	8.9	7.7
B	10	2	7.5	7.5	9.1	7.9
B	10	2	7.7	7.2	8.7	8.5
B	10	2	7.7	7.1	7.9	8.9
B	10	2	7.4	6.7	7.8	7.8
B	10	2			7	7.4
B	10	3	7.3	5.7	8.8	8	12	42.8	0
B	10	3	6.4	9.3	12.5	8
B	10	3	8	9.4	11	7.6
B	10	3	9.8	8.7	10.6	6.6
B	10	3	7.5	8.2	10.3	8.2
B	10	3	8.9	8.2	9.9	8.2
B	10	3	9.9	8.6	10.9	8.3
B	10	3	7.1	8.7	8.9	8.2
B	10	3	7.7	7.6	8.5	8.3
B	10	3	8.4	8.2	9.5	8.7
B	10	3	7.6	8	7.9	6.6
B	10	3			7.5	8.7
B	10	4	5.9	4.8	10.4	8.9	13	52.5	0
B	10	4	7	7.8	9	10
B	10	4	7.4	8.8	8.9	9.2
B	10	4	6.9	6.7	10.7	9.2
B	10	4	8.4	6.7	10.9	9.2
B	10	4	7.5	8.5	13.9	7.4
B	10	4	7.5	7.4	12.9	8.1
B	10	4	6.4	6.8	10.9	8.8
B	10	4	8.5	8	11.4	8.9
B	10	4	7	8.8	10.4	9.9
B	10	4	8.2	6.2	10.4	9.9
B	10	4	6.9	7.4	9.5	8.8
B	10	4			8.2	9.9
C	1	1	7	4.7	3	6.4	18	51.5	0
C	1	1	4.9	5.3	4.2	5.1
C	1	1	4	3.6	4.6	3.7
C	1	1	3.7	5	5.1	6.7
C	1	1	4.4	3.7	3.4	7.9
C	1	1	5.2	6.5	4.4	7.6
C	1	1	5.7	6.6	4	6.4
C	1	1	5.1	3.7	4.6	8.1
C	1	1	5	6.2	4.6	6.6
C	1	1	3.8	4.8	5.4	8
C	1	1	5.8	5.2	3.8	7.5
C	1	1	4.7	6.7	6.2	7.7
C	1	1	3.9	6.2	5.8	7.7
C	1	1	9.3	4.7	5	9.1
C	1	1	5.3	4.9	5.3	8.6
C	1	1	5.8	5.3	5.8	9
C	1	1	4.7	5.3	6.3	9.5
C	1	1	3.6	4.2	6.1	8.7
C	1	1			5	6.4
C	1	2	3.5	3.8	5.8	2.7	19	39.5	0
C	1	2	3.7	3.8	6.9	5.9
C	1	2	4.4	4.4	5.7	5.2
C	1	2	3.6	6.2	7.4	4.6
C	1	2	6.2	6.4	6.2	4.7
C	1	2	6.6	5.9	6	3.9
C	1	2	4.7	5.1	6.9	4.4
C	1	2	5.6	4.7	6.6	3.9
C	1	2	4.2	6.1	6.2	5.1
C	1	2	4.2	4.4	5.5	4.4
C	1	2	5.5	4.7	5.6	5.8
C	1	2	5.9	5.4	5.6	5.3
C	1	2	5.1	4.5	6.5	4.3
C	1	2	4	4.3	4.8	3.9
C	1	2	4.9	4.4	5.6	3.5
C	1	2	5.2	5.4	4.3	3.7
C	1	2	4.2	5.4	5.3	3.9
C	1	2	5.2	6.8	4.6	3.6
C	1	2	4.5	4.8	5.2	4.1
C	1	2			5.5	5.3
C	1	3	4.4	4.1	4	4.3	22	36.5	0
C	1	3	4.6	4.6	4.8	3.7
C	1	3	3.9	3.5	3.1	4.6
C	1	3	4.7	5	3.4	3.7
C	1	3	5.1	4.2	4.3	4.6
C	1	3	3.9	5.3	3.2	5
C	1	3	4.7	3.4	3.4	4.5
C	1	3	3.6	4.7	3.5	6
C	1	3	4.1	3.4	4.5	6
C	1	3	4.3	2.7	3.8	6.9
C	1	3	3.7	4.5	3.9	6.8
C	1	3	3.4	3.3	3.1	4.8
C	1	3	4.2	4	4	3.8
C	1	3	4.2	4	3.5	3.6
C	1	3	3.7	3.2	4.3	6
C	1	3	4.9	4.3	4.1	6.5
C	1	3	4.4	5.9	3.9	5.6
C	1	3	3.4	5.1	4.3	5.9
C	1	3	4.8	5.7	4.1	5
C	1	3	5.7	5.3	3.8	6.6
C	1	3	4.4	3.4	3.1	6.5
C	1	3	2.3	3	3.5	5.5
C	1	3			3.9	5.3
C	1	4	3.4	2.8	5.5	3.1	23	32.7	0
C	1	4	4.9	3.9	4.3	3
C	1	4	5.9	5	7.6	3.5
C	1	4	2.8	3.2	6.1	3.2
C	1	4	4.4	3.4	5.1	3.1
C	1	4	3.5	4.2	4.8	2.9
C	1	4	3.7	4.8	5.3	3.2
C	1	4	5.3	3.7	5.3	3.5
C	1	4	4.9	4.2	5.3	3.9
C	1	4	3.4	4.8	4.6	2.3
C	1	4	3.4	4.3	5.3	3.2
C	1	4	4.6	3	4.4	2.5
C	1	4	4.7	4.3	4.9	3.6
C	1	4	4.7	4	2.9	3.4
C	1	4	4.7	7	4.5	3.4
C	1	4	4.3	3.9	3.4	3.8
C	1	4	5.5	4.1	4.6	3.8
C	1	4	4.5	3.9	4.8	3.5
C	1	4	2.7	4.6	3.9	2
C	1	4	3.2	3.7	4.3	3.5
C	1	4	2.5	2.8	3.8	2.6
C	1	4	3.6	3.8	3.6	2.8
C	1	4	3.4	3.2	2.8	2.9
C	1	4			4	3
C	2	1	3.8	3.6	5.1	4	22	55.6	1
C	2	1	6.6	4.2	6.5	3.7
C	2	1	4.5	5.9	5.4	4.2
C	2	1	6.1	4.3	4.7	3.8
C	2	1	4.8	6	5.8	4.7
C	2	1	5.3	5.3	4.9	4.8
C	2	1	6	1.3	5.2	2.5
C	2	1	4.8	4.2	4.1	3.7
C	2	1	3.2	4	4.8	2.5
C	2	1	4.5	3.1	4.5	3.5
C	2	1	2.1	3.1	4.5	4.1
C	2	1	3.6	5.6	4.8	4.3
C	2	1	4.3	4.5	4.1	3.3
C	2	1	3.9	3.8	3.6	3.1
C	2	1	2.2	3.9	2.8	2.6
C	2	1	4.2	3.9	4.4	2.9
C	2	1	4.5	3.1	5	2.9
C	2	1	4.6	7.2	4.1	3.8
C	2	1	3.6	3.8	3.6	2.5
C	2	1	3.6	2.6	3.1	2.9
C	2	1	4.3	4.7	4	2.2
C	2	2	2.9	2.7	3.5	2.4	27	68.3	1
C	2	2	4.8	4.2	4.1	3
C	2	2	4.8	4	2.9	2.9
C	2	2	3.5	3.2	3.9	3.1
C	2	2	2.5	2.3	5.3	4.3
C	2	2	3.7	3.7	2.4	3.1
C	2	2	3.8	3	4.7	2.3
C	2	2	4.9	3.4	2.5	1.4
C	2	2	4.3	3.5	5.4	4
C	2	2	3.6	3.6	2.3	1.9
C	2	2	4.5	3.6	3.6	1.9
C	2	2	5.1	3.8	1.9	2.9
C	2	2	4.7	4.4	3.7	3.3
C	2	2	3.4	4	3.4	3.5
C	2	2	4.6	4.7	4	3.6
C	2	2	4.5	3.4	2.2	3.2
C	2	2	5.7	3.2	4.9	4.1
C	2	2	3.9	3.6	3.6	4.5
C	2	2	5.4	2.9	4	3.4
C	2	2	5.6	3.7	3	3.9
C	2	2	4.4	4.5	3.3	3.2
C	2	2	5.1	3.3	4	1.5
C	2	2	5.1	4.6	3.6	2.9
C	2	2	5	4.8	3.3	3.5
C	2	2	5.4	4.1	2.7	4.2
C	2	2	6		3.8	4.2
C	2	2	4.8
C	2	3	1.3	3.1	5.8	3	24	59.9	1
C	2	3	4.5	3.5	5.1	3.5
C	2	3	4.3	3.5	5.1	2.3
C	2	3	4.3	4.5	5.3	3.1
C	2	3	4	4.2	3.9	3.1
C	2	3	2.9	3	4.8	2.3
C	2	3	2.5	6.2	3.4	3.6
C	2	3	4.7	3.8	3.4	3.5
C	2	3	5.1	4.5	4.5	2.6
C	2	3	5.4	4.5	3.8	4.1
C	2	3	3.8	3.6	4.6	2.6
C	2	3	3.9	5.2	4.1	4.7
C	2	3	2.3	3.2	4.3	3
C	2	3	5.4	4.9	4.6	4.3
C	2	3	4.3	3.7	5.7	3.1
C	2	3	3.6	4	3.9	4.9
C	2	3	3	4.4	3.6	3.7
C	2	3	4.2	4.3	4.3	4.1
C	2	3	2.5	3.6	4.8	3.9
C	2	3	3	2.9	5.3	3.7
C	2	3	3.1	4.6	5.3	3.8
C	2	3	2.7	3.4	5.7	3.7
C	2	3	3.6	4	4.6	3.8
C	2	3			5.5	3.3
C	2	4	2.6	2.6	4.1	3.3	32	68.1	0
C	2	4	3.1	2.1	4.7	2.3
C	2	4	1.6	2	3.3	3.4
C	2	4	1.4	3.9	4.7	4.3
C	2	4	2.6	3.5	3.9	3.1
C	2	4	3.8	1.8	4	4.1
C	2	4	2.4	2.5	5.3	4.1
C	2	4	2.7	4	4.5	2.7
C	2	4	2.6	3.3	5.1	3.6
C	2	4	3	3.7	4.3	3.7
C	2	4	2.8	3.5	5.5	3.7
C	2	4	2	3.6	4.2	2.8
C	2	4	3.8	2.9	4.7	3.3
C	2	4	3.5	3.3	5.6	3.7
C	2	4	2.7	2.6	3.7	2.2
C	2	4	3.8	3.3	4.6	2.9
C	2	4	3.6	3.1	5.7	3.4
C	2	4	2.7	2.4	4.7	3
C	2	4	3.8	3.7	3.9	3.5
C	2	4	4	3.2	5	3.5
C	2	4	2.5	2.4	3.6	2.5
C	2	4	4.3	2.1	3.6	2.8
C	2	4	1.1	2.2	3.2	3.2
C	2	4	2.5	1.5	2.9	3
C	2	4	3.9	3.4	4.8	2.7
C	2	4	2.2	2.9	4.1	2.3
C	2	4	2.2	4.1	4.7	2.5
C	2	4	2.7	2.5	3.9	3.4
C	2	4	3.2	2.3	4	3.5
C	2	4	2.3	4.1	4	2.7
C	2	4	2.2	3	4.6	3.7
C	2	4			2.9
C	3	1	5.5	5.8	5.9	6	13	37.1	0
C	3	1	5.5	6.2	6.5	5.3
C	3	1	6.5	8.6	5.9	6.9
C	3	1	9.2	8.3	6.8	6.6
C	3	1	8.5	8.2	6.4	5.4
C	3	1	6.6	7.5	6.9	6.1
C	3	1	7.6	6.4	5.9	5.3
C	3	1	6.8	7	6.8	4.8
C	3	1	7.5	8.3	5.5	5.2
C	3	1	7.6	7.4	6	5.5
C	3	1	6.9	7.4	6	5
C	3	1	7.3	7.1	6	5.4
C	3	1	6.9	7.6	5.8	4.7
C	3	1			5.3	4.7
C	3	2	9.2	7	6.3	5.1	12	32.3	0
C	3	2	7.7	8.3	6.4	4.7
C	3	2	8.2	7.9	5.6	5.6
C	3	2	8.5	9.1	5.2	5.6
C	3	2	9.4	8.9	6.1	5.1
C	3	2	8.6	8.5	5.3	5.1
C	3	2	8.1	8.1	5.8	5.1
C	3	2	6.8	7.5	5.8	4.9
C	3	2	6	6.8	4.7	4.9
C	3	2	6.9	7.3	5.6	4.9
C	3	2	6	7.1	5.1	4.7
C	3	2	6.9	7.1	5.7	5.5
C	3	2			5.7	5.5
C	3	3	7.6	8.9	6.1	4.6	13	30	0
C	3	3	7.2	8.5	5.8	4.4
C	3	3	8.7	8.7	5.8	4.5
C	3	3	9.3	7.5	5.6	4.5
C	3	3	7.4	7.2	5.4	4.8
C	3	3	7	7.2	5.2	4.6
C	3	3	7.4	6.7	4.3	5.1
C	3	3	6.9	5.9	5.4	4.3
C	3	3	6.1	6.9	5.3	5.3
C	3	3	6.3	6.6	5	4.9
C	3	3	6.5	5.9	5	5
C	3	3	5.5	6.3	4.9	4
C	3	3	5.5	5.2	5.3	5.2
C	3	3			5.1	4.5
C	3	4	5.1	4.4	6.2	4.9	14	35	0
C	3	4	6.1	6.4	5.1	5.7
C	3	4	6.7	6.3	4.3	6.2
C	3	4	5.7	6.9	5.2	5.4
C	3	4	6.6	6.5	5.2	6.6
C	3	4	7.1	6.8	5.3	5
C	3	4	6.3	7.1	5.6	5.4
C	3	4	7.7	5.8	5.7	7
C	3	4	7.3	7.6	6.4	6.5
C	3	4	6.7	6.1	5.3	6.3
C	3	4	7.3	8	6.6	6.8
C	3	4	8.2	7	5.5	6.9
C	3	4	7	7.7	6.3	6.9
C	3	4	6.6	7.7	5.6	6.8
C	3	4			5.5	7.8
C	4	1	4.8	4.2	5	4.3	17	44	0
C	4	1	4.8	4	4.6	3.3
C	4	1	4.1	4.6	5.8	4.5
C	4	1	5.5	5.1	6.1	4
C	4	1	5.4	5.8	6.2	4.4
C	4	1	6.4	6.4	5.7	4.4
C	4	1	5.8	7.1	5.3	4.4
C	4	1	5.2	6.1	5.8	4
C	4	1	5.3	6.1	6.4	4.2
C	4	1	6	5.8	5.4	4.3
C	4	1	6	5.4	5.4	4.4
C	4	1	5.7	5.2	6	4.9
C	4	1	5.6	5.5	6.2	4.2
C	4	1	5	6.6	6.3	5
C	4	1	6.4	5.4	7.2	4.7
C	4	1	4.7	4.7	6.8	4.2
C	4	1	6.6	5.4	5.3	4.8
C	4	1			6.1	4
C	4	2	3.5	4.1	5.8	4.3	20	57.5	0
C	4	2	3.5	4.1	5.2	5.3
C	4	2	3.9	3.3	5.6	4.9
C	4	2	3.2	4.3	5.9	4.6
C	4	2	4.4	4.3	5.5	4
C	4	2	4.2	4	7.1	4.8
C	4	2	3.8	5	6.2	4.6
C	4	2	3.6	4.7	6.4	4.6
C	4	2	5.3	5.1	7	4.4
C	4	2	4.8	4.8	7.2	5.1
C	4	2	5.4	4.6	6.4	4.3
C	4	2	5.5	4.6	6.6	4.9
C	4	2	6	5.5	7	4.7
C	4	2	5.6	5.9	6.9	4.7
C	4	2	5.1	5.2	6.5	4.9
C	4	2	5.6	5.7	7	4.5
C	4	2	5.4	5.1	6.9	5.1
C	4	2	6.1	4.3	7.3	4.5
C	4	2	4.6	5	7.1	4.7
C	4	2	4.7	4.1	7.3	4.8
C	4	2			7.6	4.3
C	4	3	4.9	4.1	4.1	5.7	18	42	0
C	4	3	4.3	4.7	4.8	5.1
C	4	3	4.3	5.7	4.3	3.9
C	4	3	5.3	4.5	5.3	5.3
C	4	3	4.8	5.2	4.1	4.8
C	4	3	6.1	5.7	5.1	4.5
C	4	3	5	6.1	4.2	5.5
C	4	3	5.3	4.1	4.6	5.2
C	4	3	5.7	6.2	4.6	5.5
C	4	3	5.1	4.9	4.1	4.7
C	4	3	5.2	5.2	4.3	4.7
C	4	3	5.5	5.6	4.3	4.7
C	4	3	4.9	4.2	5.1	4.5
C	4	3	4.3	5.6	5.4	4.5
C	4	3	5.9	4.6	5.4	4.8
C	4	3	4.8	4.2	5.9	4.2
C	4	3	5.6	4.9	5.9	4.2
C	4	3	4.7	4.7	5.6	5
C	4	3	5.2	2.6	6.3	3.7
C	4	4	3.7	4	5.3	5.6	18	55.9	0
C	4	4	3.2	3.6	5.9	6.4
C	4	4	4	4.1	7.3	5.9
C	4	4	4.3	5.4	8.1	6.3
C	4	4	4.2	4.6	8.1	5.3
C	4	4	4.9	5.6	8.7	4.9
C	4	4	5.2	6.7	9.2	5.4
C	4	4	4.8	5.8	9.5	4.4
C	4	4	5.2	5.1	9.2	5.6
C	4	4	6.7	5.1	9.8	4.9
C	4	4	6.4	7.7	10.2	4.4
C	4	4	6.7	5.4	9	5.5
C	4	4	5.6	7.3	9	5
C	4	4	7.4	5.8	8	6.4
C	4	4	5	6.6	8.8	5.6
C	4	4	5.6	5.3	10.4	4.9
C	4	4	5	5	9	4.7
C	4	4			9	5.3
C	4	4			8.3	4.2
C	5	1	3.7	3	2.3	2.9	23	36.9	0
C	5	1	2.8	3	3.7	2.7
C	5	1	3.8	3.3	3.7	2.7
C	5	1	3.7	4.2	3.3	2.8
C	5	1	4.7	4.4	2.3	2.4
C	5	1	4.9	4.5	3.8	3.2
C	5	1	3.1	4.4	4.6	2.7
C	5	1	4.6	3.6	4	2.8
C	5	1	5.9	3.9	4.4	3.4
C	5	1	4.2	5.1	4.3	2.7
C	5	1	5	5.4	4.4	3.3
C	5	1	4.1	4.4	4	3.5
C	5	1	4.1	4.2	4.5	2.4
C	5	1	4.5	3.6	4	2.9
C	5	1	4.1	3.8	4.8	3.3
C	5	1	3.4	3.8	4	3.4
C	5	1	3.5	3.5	3.2	2.7
C	5	1	4.9	4.1	3.5	3.1
C	5	1	4.1	5	4.4	3.1
C	5	1	4.1	3.8	3	3.3
C	5	1	3.8	4.2	3.5	3.3
C	5	1		3	3.9	3.7
C	5	1				2.9
C	5	2	2.6	2.5	2.7	2.7	29	47.8	0
C	5	2	2.6	3.3	2.5	2.9
C	5	2	2.1	3.1	4.1	2.1
C	5	2	2.3	2.4	3.6	3.5
C	5	2	3.6	3	3.2	2.6
C	5	2	3.1	3.3	3.9	2.6
C	5	2	2.4	3	3.2	2.8
C	5	2	3.9	3.8	3.7	2.7
C	5	2	3.3	2.9	4	2.8
C	5	2	4	3.7	4.9	3
C	5	2	3.4	4.4	4.2	3.1
C	5	2	2.9	3.8	4.5	2.8
C	5	2	2.9	2.4	4.7	2.8
C	5	2	3.1	3.5	4	2.7
C	5	2	3.2	3.4	4	2.3
C	5	2	3.8	3.3	3.6	2.7
C	5	2	3.6	2.9	3.6	2.7
C	5	2	3.4	2.6	3.9	2.7
C	5	2	2.6	2.6	3.4	2.9
C	5	2	2.1	2.9	2.7	2.9
C	5	2	4.3	3.4	3.6	2.7
C	5	2	2.8	3.9	3.6	3.2
C	5	2	2.3	3.2	3.1	3
C	5	2	2.3	2.7	3.7	2.6
C	5	2	3.9	3	4	2.7
C	5	2	2	3.4	5	2.7
C	5	2	3.1	3.1	4	3.6
C	5	2	3	2.9	3.5	2.5
C	5	2			3.7	2.9
C	5	3		2.7	2	3.1	28	47.4	0
C	5	3	2.8	2.6	3.5	2.7
C	5	3	3.2	3.5	4.2	3.5
C	5	3	3.2	3.7	4.1	3.4
C	5	3	2	3.4	3.8	3.4
C	5	3	3.6	3	3.3	3.4
C	5	3	2.9	3.4	3.3	3
C	5	3	3.3	3.2	5.5	3
C	5	3	2.9	3.8	3.9	3
C	5	3	3.3	2.9	4.3	3.5
C	5	3	2.6	2.8	4.3	3.3
C	5	3	3.4	2.2	3.4	3
C	5	3	2.8	2.8	3.4	3.5
C	5	3	2	2.4	3.4	2.8
C	5	3		3	3.8	3.4
C	5	3	3.1	2.8	3.9	3.1
C	5	3	2.3	2.8	3.7	3.4
C	5	3	3.3	2.7	4	3
C	5	3	3.5	2.6	4.5	3
C	5	3	3.6	3.5	5.2	3.4
C	5	3	2.8	3.8	3.6	2.7
C	5	3	3.8	2.7	3.9	2.3
C	5	3	3.1	4.7	4.1	2.9
C	5	3	3.5	3.9	4	2.9
C	5	3	3.8	4.1	3.5	3.6
C	5	3	4.5	3.4	3.5	3.3
C	5	3	3.8	2.5	3.5	3.3
C	5	3	3.3		3.7	3.1
C	5	3	2.6			3.1
C	5	4	2.7	2.2	3.5	3.3	29	50.9	0
C	5	4	2.1	2	4.3	2.5
C	5	4	2.7	2.6	4.3	2.9
C	5	4	2	2.2	4	2.2
C	5	4	2.6	2.5	4	2.1
C	5	4	3.4	2.6	4.8	2.4
C	5	4	2.5	2	4.8	2.7
C	5	4	3.7	4.5	3.8	2.7
C	5	4	3.5	2.7	3.9	3
C	5	4	2.1	2.5	4.6	3
C	5	4	2.7	2.5	4.6	3
C	5	4	3.4	3.2	4.5	2.6
C	5	4	2.9	2.2	4.1	2.9
C	5	4	2.7	3.1	4.4	2.9
C	5	4	2.9	3.6	4.4	3.1
C	5	4	3.7	3.9	4.2	3.1
C	5	4	3	3.6	3.9	3.1
C	5	4	4.1	4.1	4.6	3.1
C	5	4	3.7	3.1	4	3
C	5	4	2.9	2.5	4.2	3
C	5	4	2.7	3.2	4.2	2.6
C	5	4	3.5	3.8	4.2	2.6
C	5	4	3	3.8	4.5	3
C	5	4	3	3.4	4.5	3
C	5	4	2.8	3	3.6	3.2
C	5	4	3	2.7	3.9	3.2
C	5	4	2.5	2.5	3.9	3.2
C	5	4	2.6	2.1	4.7	3.1
C	5	4			3.3	3.4
C	6	1	6.5	6	3.9	3	16	27.3	0
C	6	1	6	5.5	3.8	3.3
C	6	1	5	5.2	4	2.5
C	6	1	6.2	6.7	4.2	3.3
C	6	1	5.7	5.8	6.8	3.2
C	6	1	5.1	4.8	4.2	3.2
C	6	1	4.8	6	4.1	3.2
C	6	1	5.6	6.2	3.9	3.2
C	6	1	6.2	5.5	4.4	2.7
C	6	1	5.7	6.2	4.4	2.7
C	6	1	6.2	6.4	5.2	2.4
C	6	1	6.4	6.7	5	3.4
C	6	1	6.2	6.3	4.8	3.4
C	6	1	5.8	6.5	4.3	3.4
C	6	1	6.1	4.7	4.3	3.2
C	6	1	6.2		4.4	2.4
C	6	2	4.3	4.1	3.9	2.8	16	30	0
C	6	2	5.7	5.8	6	3.3
C	6	2	5.6	5.3	5.1	3
C	6	2	5.8	7	4.5	3.3
C	6	2	5.8	5.5	4.9	2.9
C	6	2	5.8	7.3	4.9	3.2
C	6	2	5	5.4	5.5	2.9
C	6	2	5.9	5.4	5.2	3
C	6	2	4.8	6.3	4.4	2.8
C	6	2	4.9	5.2	5.3	2
C	6	2	5.3	5.6	4.4	3.3
C	6	2	5.2	6.1	5.9	3.4
C	6	2	6.5	6.6	5.7	3
C	6	2	6.7	7.1	5.3	3.5
C	6	2	5.2	5.4	5.3	2.5
C	6	2			6.2	3.9
C	6	3	6.1	5.3	5.9	3	13	28.5	0
C	6	3	7.1	5.3	6.2	3.8
C	6	3	6	6.2	6	4.1
C	6	3	9	8.1	5.8	4.1
C	6	3	6.7	7.3	4.8	4.2
C	6	3	6.1	5.9	5.4	4.2
C	6	3	7.7	10.1	6.6	4.2
C	6	3	6.7	6.5	6	3.9
C	6	3	8.1	6.6	5.3	3.3
C	6	3	7	7.6	4.2	3.5
C	6	3	7.8	8.2	5.3	4.2
C	6	3	5.9	6.5	5.7	4
C	6	3	7	6.2	6	4
C	6	3			4.3	3.7
C	6	4	5.9	5.8	3.7	3.5	14	29.1	0
C	6	4	6.1	7.2	5.1	4.4
C	6	4	6.2	6	4.1	3.2
C	6	4	6	6.2	4.8	3.5
C	6	4	6.2	6.8	4	3.5
C	6	4	5.1	3.9	5.6	3.9
C	6	4	6	8.6	5.4	4.2
C	6	4	8.8	7.5	5.1	3.9
C	6	4	6.2	6.5	5.7	4.3
C	6	4	6.8	5.8	5.7	3.8
C	6	4	6.5	7.6	4.6	3.5
C	6	4	7.3	8.7	4.5	2.9
C	6	4	6.8	5.9	4.7	3.5
C	6	4	5.8	5.5	4.4	3.5
C	6	4			5.3	3.4
C	7	1	9.6	9	4.8	4.2	12	18.2	0
C	7	1	8.9	10.3	5.2	5.2
C	7	1	9.3	7.1	6.1	4.6
C	7	1	8.6	10.5	4.9	4.9
C	7	1	7.8	6.6	5.5	4.2
C	7	1	6.5	6.3	4.8	3.6
C	7	1	7.1	6.3	3.8	2.5
C	7	1	7.4	7.4	5.8	2.5
C	7	1	6.3	7.4	3.9	4
C	7	1	6.3	5.8	3.5	3.7
C	7	1	7	8.6	4.5	3.7
C	7	1	5.8	5.3	3.5	3
C	7	1			3.9	3.3
C	7	2	10.5	11.3	4.7	3.8	11	15.4	0
C	7	2	11.4	10.3	4.4	3.6
C	7	2	10.9	11.2	3.9	3.6
C	7	2	10.3	10.7	5.6	3.6
C	7	2	11.3	10.7	4.4	3.7
C	7	2	10.2	9.7	4.2	3.3
C	7	2	7.5	8.1	4.2	3.5
C	7	2	7.3	6.7	4.8	3.7
C	7	2	5.6	6.1	4.5	3.1
C	7	2	4.3	3.3	4.1	3.3
C	7	2			4.5	3.6
C	7	3	5.3	4.3	3	2	17	18.6	0
C	7	3	4.9	5.2	3.2	2.3
C	7	3	4.5	4.7	3.8	2.4
C	7	3	5.2	4.1	3.8	2.6
C	7	3	4.6	5.6	3.4	2.7
C	7	3	5.6	5.6	3.9	2.5
C	7	3	6.5	6	3.5	2.7
C	7	3	4	4.4	3.5	1.3
C	7	3	4.9	5.9	3.2	1.9
C	7	3	4.1	4.5	3.6	2.5
C	7	3	4.9	5.8	3.6	2.1
C	7	3	5.6	5.2	3.6	2.2
C	7	3	5.7	5.5	3.9	1.7
C	7	3	5.2	6.4	2.9	2.7
C	7	3	5.3	5.9	2.3	2.5
C	7	3	5.3	5.2	3.1	2.5
C	7	3	5.6	3.8	3.2	2.5
C	7	3			3	2.5
C	7	4	4.7	4.8	6.9	4.7	16	38.4	0
C	7	4	6.4	5.8	7.9	6
C	7	4	3.9	4.6	8	4.6
C	7	4	5.7	5.8	7.6	6.6
C	7	4	7.7	5.8	7.4	7.3
C	7	4	5.1	6.4	7.3	6.5
[truncated: 254 more rows]
